# Supplementary material for: Ferredoxin C2 is required for chlorophyll biosynthesis and accumulation of photosynthetic antennae in Arabidopsis
Source: Plant Cell Environ. 2023 Jul 10;46(11):3287–304. doi: 10.1111/pce.14667 (PMC10947542; doi:10.1111/pce.14667)
Supplement: Supplementary file 4 — Supporting information. [file PCE-46-3287-s001.xlsx]

## Sheet: Sheet1
Table S1: List of genes with mis-regulated transcript abundance in fdC2-8 line, in comparison to wt. Sub-cellular location is as described in the GO database at the Arabidopsis Information Resource website (https://www.arabidopsis.org/index.jsp)
GeneSymbol	GeneID TAIR	TAIR localisation	Gene ID	Gene-ID	Wt_1	Wt_2	Wt_3	Wt_4	Wt_5	Wt_6	RNAi_8_1	RNAi_8_2	RNAi_8_4	RNAi_8_5	RNAi_8_6	log2(RNAi-8/WT)	P-value	description	RefSeqAccession	GenbankAccession	UniGeneID	EntrezGeneID	GeneSymbol	GeneName	EnsemblID	TIGRID	GO	Description	GenomicCoordinates	Cytoband
NAC001	AT1G01010	nucleus		NM_099983	64.36	49.95	70.5	67.59	74.69	75.11	189.57	152.95	138.11	99.4	179.87	1.18093	0.000320898	ref|Arabidopsis thaliana NAC domain-containing protein 1 (NAC001) mRNA, complete cds [NM_099983]	NM_099983	NM_099983	At.26626	839580	NAC001	NAC domain-containing protein 1		NP184427	GO:0003700(sequence-specific DNA binding transcription factor activity)|GO:0005575(cellular_component)|GO:0006355(regulation of transcription, DNA-dependent)|GO:0007275(multicellular organismal development)	Arabidopsis thaliana NAC domain-containing protein 1 (NAC001) mRNA, complete cds [NM_099983]	chr1:5550-5609
CNGC10	AT1G01340	plasma membrane		NM_001197956	118.51	99.02	97.52	91.63	74.78	90.76	296.57	208.38	202.74	146.37	245.93	1.20588	0.000472498	ref|Arabidopsis thaliana cyclic nucleotide gated channel (CNGC10) mRNA, complete cds [NM_001197956]	NM_001197956	NM_001197956	At.15866	838832	CNGC10	cyclic nucleotide gated channel		TC360839	GO:0005216(ion channel activity)|GO:0005516(calmodulin binding)|GO:0006811(ion transport)|GO:0030551(cyclic nucleotide binding)|GO:0055085(transmembrane transport)	Arabidopsis thaliana cyclic nucleotide gated channel (CNGC10) mRNA, complete cds [NM_001197956]	chr1:132649-132590
MPK11	AT1G01560	cytosol		NM_001123738	92.76	60.72	148.28	75.06	108.48	167.42	843.4	442.43	444.83	253.46	510.41	2.19727	0.00174645	ref|Arabidopsis thaliana mitogen-activated protein kinase 11 (MPK11) mRNA, complete cds [NM_001123738]	NM_001123738	NM_001123738	At.49840	839523	MPK11	mitogen-activated protein kinase 11		TC373142	GO:0004707(MAP kinase activity)|GO:0005515(protein binding)|GO:0005829(cytosol)|GO:0007165(signal transduction)|GO:0009737(response to abscisic acid stimulus)|GO:0016301(kinase activity)	Arabidopsis thaliana mitogen-activated protein kinase 11 (MPK11) mRNA, complete cds [NM_001123738]	chr1:204051-204110
PUB54	AT1G01680	nucleus		NM_100050	51.35	53.55	69.71	33.82	51.81	96.25	754.78	480.85	483.38	260.55	663.27	3.15318	0.000191176	ref|Arabidopsis thaliana U-box domain-containing protein 54 (PUB54) mRNA, complete cds [NM_100050]	NM_100050	NM_100050	At.42636	839251	PUB54	U-box domain-containing protein 54		TC375987	GO:0000151(ubiquitin ligase complex)|GO:0004842(ubiquitin-protein ligase activity)|GO:0006950(response to stress)|GO:0016567(protein ubiquitination)	Arabidopsis thaliana U-box domain-containing protein 54 (PUB54) mRNA, complete cds [NM_100050]	chr1:246488-246429
NAC004	AT1G02230	nucleus		NM_100104	21.46	8.87	51.14	12.38	37.29	60	170.67	88.08	57.16	52.28	69.93	1.45973	0.0304022	ref|Arabidopsis thaliana NAC domain-containing protein 4 (NAC004) mRNA, complete cds [NM_100104]	NM_100104	NM_100104	At.71673	837630	NAC004	NAC domain-containing protein 4		NP1655567	GO:0003700(sequence-specific DNA binding transcription factor activity)|GO:0005575(cellular_component)|GO:0006355(regulation of transcription, DNA-dependent)|GO:0007275(multicellular organismal development)	Arabidopsis thaliana NAC domain-containing protein 4 (NAC004) mRNA, complete cds [NM_100104]	chr1:435305-435246
HFR1	AT1G02340	nucleus		NM_100115	328.01	292.33	206.38	197.65	278.5	214.13	86.17	112.85	109.75	112.7	99.3	-1.27947	0.000203805	ref|Arabidopsis thaliana transcription factor HFR1 (HFR1) mRNA, complete cds [NM_100115]	NM_100115	NM_100115	At.24795	839300	HFR1	transcription factor HFR1		TC371048	GO:0003677(DNA binding)|GO:0003700(sequence-specific DNA binding transcription factor activity)|GO:0003712(transcription cofactor activity)|GO:0005515(protein binding)|GO:0005634(nucleus)|GO:0005829(cytosol)|GO:0007165(signal transduction)|GO:0009585(red, far-red light phototransduction)|GO:0009642(response to light intensity)|GO:0009738(abscisic acid mediated signaling pathway)|GO:0009785(blue l…	Arabidopsis thaliana transcription factor HFR1 (HFR1) mRNA, complete cds [NM_100115]	chr1:466007-465948
AT1G02360	AT1G02360	extracellular region		NM_100117	45.49	53.06	80.97	90.79	61.52	137.48	457.92	269.71	266.05	195.63	373.92	1.99895	0.00050129	ref|Arabidopsis thaliana putative chitinase (AT1G02360) mRNA, complete cds [NM_100117]	NM_100117	NM_100117	At.42607	837724	AT1G02360	putative chitinase		TC375480	GO:0004568(chitinase activity)|GO:0050832(defense response to fungus)	Arabidopsis thaliana putative chitinase (AT1G02360) mRNA, complete cds [NM_100117]	chr1:472206-472147
ARFD1B	AT1G02430	Golgi apparatus		NM_100124	14.51	13.65	20.61	9.59	11.57	12.61	33.63	37.51	19.65	27.48	43.67	1.23533	0.00139525	ref|Arabidopsis thaliana ADP-ribosylation factor D1B (ARFD1B) mRNA, complete cds [NM_100124]	NM_100124	NM_100124	At.42602	839242	ARFD1B	ADP-ribosylation factor D1B		NP232808	GO:0005525(GTP binding)|GO:0005622(intracellular)	Arabidopsis thaliana ADP-ribosylation factor D1B (ARFD1B) mRNA, complete cds [NM_100124]	chr1:495779-495646
NIMIN1	AT1G02450	nucleus		NM_100126	97.83	83.9	203.39	114.44	123.42	219.33	1075.21	601.44	482.52	222.25	548.57	2.06151	0.0068297	ref|Arabidopsis thaliana protein NIM1-interacting 1 (NIMIN1) mRNA, complete cds [NM_100126]	NM_100126	NM_100126	At.10196	837800	NIMIN1	protein NIM1-interacting 1		TC386466	GO:0005515(protein binding)|GO:0005634(nucleus)|GO:0010112(regulation of systemic acquired resistance)|GO:0042742(defense response to bacterium)|GO:0045892(negative regulation of transcription, DNA-dependent)	Arabidopsis thaliana protein NIM1-interacting 1 (NIMIN1) mRNA, complete cds [NM_100126]	chr1:498113-498054
AT1G02470	AT1G02470	chloroplast		NM_100128	63.4	65.27	74.54	73.2	80.99	102.01	278.5	179.53	279.51	137.31	295.09	1.61161	0.000449579	ref|Arabidopsis thaliana SRPBCC ligand-binding domain-containing protein (AT1G02470) mRNA, complete cds [NM_100128]	NM_100128	NM_100128	At.42599	837812	AT1G02470	SRPBCC ligand-binding domain-containing protein		TC377673	GO:0003674(molecular_function)|GO:0008150(biological_process)	Arabidopsis thaliana SRPBCC ligand-binding domain-containing protein (AT1G02470) mRNA, complete cds [NM_100128]	chr1:511964-511905
BGLU11	AT1G02850	extracellular region		NM_202017	23.91	18.21	47.05	13.3	38.47	55.67	220.76	139.43	128.07	113.48	178.96	2.25247	0.000119826	ref|Arabidopsis thaliana beta glucosidase 11 (BGLU11) mRNA, complete cds [NM_202017]	NM_202017	NM_202017	At.26199	839435	BGLU11	beta glucosidase 11		NP183983	GO:0003824(catalytic activity)|GO:0004553(hydrolase activity, hydrolyzing O-glycosyl compounds)|GO:0005975(carbohydrate metabolic process)|GO:0043169(cation binding)	Arabidopsis thaliana beta glucosidase 11 (BGLU11) mRNA, complete cds [NM_202017]	chr1:632947-633006
GSTF7	AT1G02920	cytoplasm		NM_100173	130.13	164.75	147.27	140.48	114.2	232.03	1599.34	965.67	1053.5	756.16	1716.81	2.97629	0.000146638	ref|Arabidopsis thaliana glutathione S-transferase 11 (GSTF7) mRNA, complete cds [NM_100173]	NM_100173	NM_100173	At.23846	839295	GSTF7	glutathione S-transferase 11		TC397869	GO:0004364(glutathione transferase activity)|GO:0005507(copper ion binding)|GO:0005634(nucleus)|GO:0005737(cytoplasm)|GO:0005773(vacuole)|GO:0009407(toxin catabolic process)|GO:0009651(response to salt stress)|GO:0009817(defense response to fungus, incompatible interaction)|GO:0042742(defense response to bacterium)|GO:0043295(glutathione binding)|GO:0046686(response to cadmium ion)|GO:0050897(cob…	Arabidopsis thaliana glutathione S-transferase 11 (GSTF7) mRNA, complete cds [NM_100173]	chr1:659303-659244
GSTF7	AT1G02920	cytoplasm		AV441238	49.51	32.75	41.88	38.79	30.3	56.21	184.56	149.56	180.94	110.74	155.7	1.91059	8.79219e-06	gb|AV441238 Arabidopsis thaliana above-ground organ two to six-week old Arabidopsis thaliana cDNA clone APZ36c02_f 3', mRNA sequence [AV441238]		AV441238	At.71571	839295	GSTF7	glutathione S-transferase 11			GO:0004364(glutathione transferase activity)|GO:0005507(copper ion binding)|GO:0005634(nucleus)|GO:0005737(cytoplasm)|GO:0005773(vacuole)|GO:0009407(toxin catabolic process)|GO:0009651(response to salt stress)|GO:0009817(defense response to fungus, incompatible interaction)|GO:0042742(defense response to bacterium)|GO:0043295(glutathione binding)|GO:0046686(response to cadmium ion)|GO:0050897(cob…	AV441238 Arabidopsis thaliana above-ground organ two to six-week old Arabidopsis thaliana cDNA clone APZ36c02_f 3', mRNA sequence [AV441238]
GSTF6	AT1G02930	cell wall		NM_001197964	1051.76	1182.75	1652.92	1333.67	801.55	2237.89	22107.5	11862.2	13545.8	8797.34	21637.4	3.50128	0.000241709	ref|Arabidopsis thaliana glutathione S-transferase 1 (GSTF6) mRNA, complete cds [NM_001197964]	NM_001197964	NM_001197964	At.20350	839515	GSTF6	glutathione S-transferase 1		TC376952	GO:0004364(glutathione transferase activity)|GO:0005507(copper ion binding)|GO:0005618(cell wall)|GO:0005737(cytoplasm)|GO:0005739(mitochondrion)|GO:0005773(vacuole)|GO:0005829(cytosol)|GO:0006950(response to stress)|GO:0006979(response to oxidative stress)|GO:0009407(toxin catabolic process)|GO:0009414(response to water deprivation)|GO:0009506(plasmodesma)|GO:0009651(response to salt stress)|GO:…	Arabidopsis thaliana glutathione S-transferase 1 (GSTF6) mRNA, complete cds [NM_001197964]	chr1:661522-661463
AT1G03210	AT1G03210	nucleus		NM_100203	679.04	622.38	788.5	609.89	723.87	862.03	1722.16	1248.68	1584.71	1201.88	1527.69	1.02845	4.15837e-05	ref|Arabidopsis thaliana Phenazine biosynthesis PhzC/PhzF protein (AT1G03210) mRNA, complete cds [NM_100203]	NM_100203	NM_100203	At.22184	838493	AT1G03210	Phenazine biosynthesis PhzC/PhzF protein		TC377353	GO:0003824(catalytic activity)|GO:0009058(biosynthetic process)	Arabidopsis thaliana Phenazine biosynthesis PhzC/PhzF protein (AT1G03210) mRNA, complete cds [NM_100203]	chr1:783795-783954
AT1G03495	AT1G03495	cytoplasm		NM_100232	18.32	22.91	42.7	87.79	16.12	14.72	94.24	67.39	62.9	81.98	59.97	1.11842	0.0204214	ref|Arabidopsis thaliana HXXXD-type acyl-transferase-like protein (AT1G03495) mRNA, complete cds [NM_100232]	NM_100232	NM_100232	At.50721	3766646	AT1G03495	HXXXD-type acyl-transferase-like protein		TC368349	GO:0008150(biological_process)|GO:0016740(transferase activity)|GO:0016747(transferase activity, transferring acyl groups other than amino-acyl groups)	Arabidopsis thaliana HXXXD-type acyl-transferase-like protein (AT1G03495) mRNA, complete cds [NM_100232]	chr1:874440-874499
AT1G03660	AT1G03660			NM_100245	36.43	36.74	59.48	42.17	50.47	49.1	309.2	199.12	248.3	129.22	318.28	2.39671	0.000185157	ref|Arabidopsis thaliana Ankyrin-repeat containing protein (AT1G03660) mRNA, complete cds [NM_100245]	NM_100245	NM_100245	At.65882	839033	AT1G03660	Ankyrin-repeat containing protein		TC396237	GO:0003674(molecular_function)|GO:0005575(cellular_component)|GO:0008150(biological_process)	Arabidopsis thaliana Ankyrin-repeat containing protein (AT1G03660) mRNA, complete cds [NM_100245]	chr1:911609-911550
TPX2	AT1G03780	microtubule		NM_105269	86.71	101.07	94.19	107.12	85.26	134.8	1111.89	522.6	561.06	267.28	766.11	2.66923	0.00208437	ref|Arabidopsis thaliana peroxiredoxin-2C (TPX2) mRNA, complete cds [NM_105269]	NM_105269	NM_105269	At.66846	842909	TPX2	peroxiredoxin-2C			GO:0005575(cellular_component)|GO:0016209(antioxidant activity)|GO:0016491(oxidoreductase activity)|GO:0045454(cell redox homeostasis)	Arabidopsis thaliana peroxiredoxin-2C (TPX2) mRNA, complete cds [NM_105269]	chr1:24557556-24557497
AT1G03850	AT1G03850	mitochondrion		NM_100265	249.28	422.55	419.68	211.51	309.86	514.92	2360.58	1508.11	1289.3	979.49	1481.28	2.10323	0.000395714	ref|Arabidopsis thaliana monothiol glutaredoxin-S13 (AT1G03850) mRNA, complete cds [NM_100265]	NM_100265	NM_100265	At.10989	839392	AT1G03850	monothiol glutaredoxin-S13		TC382562	GO:0009055(electron carrier activity)|GO:0009735(response to cytokinin stimulus)|GO:0015035(protein disulfide oxidoreductase activity)|GO:0050832(defense response to fungus)|GO:0080183(response to photooxidative stress)	Arabidopsis thaliana monothiol glutaredoxin-S13 (AT1G03850) mRNA, complete cds [NM_100265]	chr1:977305-977246
AT1G03850	AT1G03850	mitochondrion		NM_179255	67.78	105.81	116.15	54.69	85.43	120.14	572.25	387.82	338.08	227.44	308.75	2.00079	0.000596139	ref|Arabidopsis thaliana monothiol glutaredoxin-S13 (AT1G03850) mRNA, complete cds [NM_179255]	NM_179255	NM_179255	At.10989	839392	AT1G03850	monothiol glutaredoxin-S13		TC376810	GO:0009055(electron carrier activity)|GO:0009735(response to cytokinin stimulus)|GO:0015035(protein disulfide oxidoreductase activity)|GO:0050832(defense response to fungus)|GO:0080183(response to photooxidative stress)	Arabidopsis thaliana monothiol glutaredoxin-S13 (AT1G03850) mRNA, complete cds [NM_179255]	chr1:976395-976336
SHY2	AT1G04240	nucleus		NM_100305	1428.32	1560.06	1355.29	1711.43	1362.43	1350.79	661.85	857.65	779.77	767.27	566.89	-1.00793	7.40558e-06	ref|Arabidopsis thaliana auxin-responsive protein IAA3 (SHY2) mRNA, complete cds [NM_100305]	NM_100305	NM_100305	At.20801	839570	SHY2	auxin-responsive protein IAA3		TC374611	GO:0003700(sequence-specific DNA binding transcription factor activity)|GO:0005515(protein binding)|GO:0005634(nucleus)|GO:0009733(response to auxin stimulus)	Arabidopsis thaliana auxin-responsive protein IAA3 (SHY2) mRNA, complete cds [NM_100305]	chr1:1128753-1128590
XIA	AT1G04600	myosin complex		NM_100339	18.06	26.93	23.22	17.03	17.22	22.7	142.76	81.16	93.76	82.46	110.09	2.29041	2.84498e-05	ref|Arabidopsis thaliana myosin XI A (XIA) mRNA, complete cds [NM_100339]	NM_100339	NM_100339	At.51478	839480	XIA	myosin XI A		NP043164	GO:0003774(motor activity)|GO:0016459(myosin complex)|GO:0030048(actin filament-based movement)	Arabidopsis thaliana myosin XI A (XIA) mRNA, complete cds [NM_100339]	chr1:1272274-1272333
PDIL2-2	AT1G04980	endoplasmic reticulum lumen		NM_100376	278.3	267.25	317.62	228.29	234.27	314.26	1180.68	813.11	958.3	549.5	1339.53	1.82469	0.000373091	ref|Arabidopsis thaliana protein disulfide-isomerase A6 (PDIL2-2) mRNA, complete cds [NM_100376]	NM_100376	NM_100376	At.12010	839355	PDIL2-2	protein disulfide-isomerase A6		TC366867	GO:0003756(protein disulfide isomerase activity)|GO:0009505(plant-type cell wall)|GO:0034976(response to endoplasmic reticulum stress)	Arabidopsis thaliana protein disulfide-isomerase A6 (PDIL2-2) mRNA, complete cds [NM_100376]	chr1:1413947-1413888
AT1G05000	AT1G05000	cytoplasm		NM_001160832	60.4	45.05	43.79	61.6	48.89	79.29	197.7	109.64	121.35	115.3	183.46	1.36451	0.000766371	ref|Arabidopsis thaliana putative tyrosine-protein phosphatase (AT1G05000) mRNA, complete cds [NM_001160832]	NM_001160832	NM_001160832	At.43231	839348	AT1G05000	putative tyrosine-protein phosphatase		TC373226	GO:0004721(phosphoprotein phosphatase activity)|GO:0005575(cellular_component)|GO:0016311(dephosphorylation)|GO:0016791(phosphatase activity)	Arabidopsis thaliana putative tyrosine-protein phosphatase (AT1G05000) mRNA, complete cds [NM_001160832]	chr1:1428333-1428392
ZIP5	AT1G05300	plasma membrane		NM_202033	188	178.85	167.1	205.96	229.46	298.81	468.34	464.61	611.02	591.7	898.46	1.52156	0.000488934	ref|Arabidopsis thaliana zinc transporter 5 (ZIP5) mRNA, complete cds [NM_202033]	NM_202033	NM_202033	At.42409	837029	ZIP5	zinc transporter 5		NP1659889	GO:0006812(cation transport)|GO:0008324(cation transmembrane transporter activity)|GO:0016020(membrane)|GO:0016021(integral to membrane)|GO:0046873(metal ion transmembrane transporter activity)	Arabidopsis thaliana zinc transporter 5 (ZIP5) mRNA, complete cds [NM_202033]	chr1:1545318-1545259
AT1G05340	AT1G05340	nucleus		NM_100413	57.67	64.11	52.51	75.9	87.14	130.63	594.89	246.65	323.9	191.39	492.79	2.24581	0.00233236	ref|Arabidopsis thaliana uncharacterized protein (AT1G05340) mRNA, complete cds [NM_100413]	NM_100413	NM_100413	At.22764	837033	AT1G05340	hypothetical protein		TC385884	GO:0003674(molecular_function)|GO:0005634(nucleus)|GO:0005737(cytoplasm)|GO:0008150(biological_process)	Arabidopsis thaliana uncharacterized protein (AT1G05340) mRNA, complete cds [NM_100413]	chr1:1559472-1559413
CALS1	AT1G05570	1,3-beta-D-glucan synthase complex		NM_100436	406.14	376.1	433.67	360.54	397.3	455.84	1165.06	801.3	841.01	848.37	1212.14	1.26562	6.44765e-05	ref|Arabidopsis thaliana callose synthase 1 (CALS1) mRNA, complete cds [NM_100436]	NM_100436	NM_100436	At.15333	837059	CALS1	callose synthase 1		NP035740	GO:0000148(1,3-beta-D-glucan synthase complex)|GO:0003843(1,3-beta-D-glucan synthase activity)|GO:0005886(plasma membrane)|GO:0006075((1->3)-beta-D-glucan biosynthetic process)|GO:0009504(cell plate)|GO:0009506(plasmodesma)|GO:0016757(transferase activity, transferring glycosyl groups)	Arabidopsis thaliana callose synthase 1 (CALS1) mRNA, complete cds [NM_100436]	chr1:1647954-1647895
ARI12	AT1G05880	nucleus		NM_001197990	9.5	9.42	12.41	10.85	11.99	10.37	22.81	27.21	18.94	13.14	32.74	1.09439	0.00333412	ref|Arabidopsis thaliana putative E3 ubiquitin-protein ligase ARI12 (ARI12) mRNA, complete cds [NM_001197990]	NM_001197990	NM_001197990	At.49860	837098	ARI12	putative E3 ubiquitin-protein ligase ARI12		NP174221	GO:0003676(nucleic acid binding)|GO:0008270(zinc ion binding)|GO:0071456(cellular response to hypoxia)	Arabidopsis thaliana putative E3 ubiquitin-protein ligase ARI12 (ARI12) mRNA, complete cds [NM_001197990]	chr1:1776528-1776699
ORA59	AT1G06160	nucleus		NM_100497	38.68	16.93	81.55	53.48	59.52	100.41	213.73	159.57	249.06	144.87	167.1	1.67726	0.000250768	ref|Arabidopsis thaliana ethylene-responsive transcription factor ERF094 (ORA59) mRNA, complete cds [NM_100497]	NM_100497	NM_100497	At.42354	837125	ORA59	ethylene-responsive transcription factor ERF094		TC375994	GO:0003677(DNA binding)|GO:0003700(sequence-specific DNA binding transcription factor activity)|GO:0006355(regulation of transcription, DNA-dependent)|GO:0009723(response to ethylene stimulus)|GO:0009753(response to jasmonic acid stimulus)|GO:0009861(jasmonic acid and ethylene-dependent systemic resistance)|GO:0009873(ethylene mediated signaling pathway)	Arabidopsis thaliana ethylene-responsive transcription factor ERF094 (ORA59) mRNA, complete cds [NM_100497]	chr1:1883702-1883761
AT1G06830	AT1G06830	peroxisome		NM_100560	1683.78	1812.81	1398.86	1110.25	1118.44	1135.72	679.14	651.42	779.24	545.03	716.63	-1.02971	0.000885135	ref|Arabidopsis thaliana monothiol glutaredoxin-S11 (AT1G06830) mRNA, complete cds [NM_100560]	NM_100560	NM_100560	At.12096	837195	AT1G06830	monothiol glutaredoxin-S11		TC388063	GO:0009055(electron carrier activity)|GO:0015035(protein disulfide oxidoreductase activity)|GO:0045454(cell redox homeostasis)	Arabidopsis thaliana monothiol glutaredoxin-S11 (AT1G06830) mRNA, complete cds [NM_100560]	chr1:2097427-2097486
EXO70B2	AT1G07000	exocyst		NM_100573	117.19	108.33	155.92	114.76	123.35	185.39	499.98	334.34	344.32	236.32	402.55	1.43804	0.000361815	ref|Arabidopsis thaliana exocyst complex component 7 (EXO70B2) mRNA, complete cds [NM_100573]	NM_100573	NM_100573	At.43622	837210	EXO70B2	exocyst complex component 7		TC382879	GO:0000145(exocyst)|GO:0005634(nucleus)|GO:0005829(cytosol)|GO:0005886(plasma membrane)|GO:0006887(exocytosis)|GO:0006904(vesicle docking involved in exocytosis)|GO:0070062(extracellular vesicular exosome)	Arabidopsis thaliana exocyst complex component 7 (EXO70B2) mRNA, complete cds [NM_100573]	chr1:2150767-2150708
AT1G07400	AT1G07400	cytoplasm		NM_100614	22.41	8.56	35.34	18.13	25.97	38.82	235.38	58.78	52.83	57.65	150.33	2.15791	0.027981	ref|Arabidopsis thaliana class I heat shock protein (AT1G07400) mRNA, complete cds [NM_100614]	NM_100614	NM_100614	At.42302	837252	AT1G07400	class I heat shock protein		TC391340	GO:0005737(cytoplasm)|GO:0006979(response to oxidative stress)|GO:0009408(response to heat)	Arabidopsis thaliana class I heat shock protein (AT1G07400) mRNA, complete cds [NM_100614]	chr1:2275558-2275617
ATOBGM	AT1G07620	nucleus		NM_100635	69.73	41.88	82.4	38.98	70.26	121	401.51	260.92	205.79	164.89	212.8	1.81725	0.00143329	ref|Arabidopsis thaliana GTP-binding protein Obg/CgtA (ATOBGM) mRNA, complete cds [NM_100635]	NM_100635	NM_100635	At.49301	837275	ATOBGM	GTP-binding protein Obg/CgtA		NP281087	GO:0000287(magnesium ion binding)|GO:0003924(GTPase activity)|GO:0005525(GTP binding)|GO:0005575(cellular_component)|GO:0008150(biological_process)	Arabidopsis thaliana GTP-binding protein Obg/CgtA (ATOBGM) mRNA, complete cds [NM_100635]	chr1:2344727-2344668
LBD1	AT1G07900	mitochondrion		NM_100664	10.71	10.9	24.58	10.88	10.3	41.83	155.74	97.94	89.44	83.27	120.98	2.58858	7.21621e-05	ref|Arabidopsis thaliana LOB domain-containing protein 1 (LBD1) mRNA, complete cds [NM_100664]	NM_100664	NM_100664	At.51522	837305	LBD1	LOB domain-containing protein 1		TC385629	GO:0005739(mitochondrion)|GO:0008150(biological_process)	Arabidopsis thaliana LOB domain-containing protein 1 (LBD1) mRNA, complete cds [NM_100664]	chr1:2443551-2443610
AT1G08050	AT1G08050	plasma membrane		NM_100679	16.57	9.84	39.14	22.94	33.27	43.48	234.23	112.71	108.14	69.02	134.42	2.2577	0.00288703	ref|Arabidopsis thaliana C3HC4-type RING finger-containing protein (AT1G08050) mRNA, complete cds [NM_100679]	NM_100679	NM_100679	At.42277	837321	AT1G08050	C3HC4-type RING finger-containing protein		TC361729	GO:0004842(ubiquitin-protein ligase activity)|GO:0005886(plasma membrane)|GO:0008270(zinc ion binding)	Arabidopsis thaliana C3HC4-type RING finger-containing protein (AT1G08050) mRNA, complete cds [NM_100679]	chr1:2499504-2499445
CRT3	AT1G08450	endoplasmic reticulum membrane		NM_001198007	627.12	667.29	810.11	568.08	618.13	841.82	3619.45	2271.4	2372.67	1479.65	2369.23	1.81441	0.000365304	ref|Arabidopsis thaliana calreticulin-3 (CRT3) mRNA, complete cds [NM_001198007]	NM_001198007	NM_001198007	At.24804	837365	CRT3	calreticulin-3		NP173612	GO:0005509(calcium ion binding)|GO:0005783(endoplasmic reticulum)|GO:0005789(endoplasmic reticulum membrane)|GO:0006457(protein folding)|GO:0009626(plant-type hypersensitive response)|GO:0010204(defense response signaling pathway, resistance gene-independent)|GO:0042742(defense response to bacterium)|GO:0046283(anthocyanin metabolic process)|GO:0051082(unfolded protein binding)|GO:0055074(calcium…	Arabidopsis thaliana calreticulin-3 (CRT3) mRNA, complete cds [NM_001198007]	chr1:2669838-2669653
CRT3	AT1G08450	endoplasmic reticulum membrane		NM_202064	7783.59	8296.19	9403.3	7857.78	7783.59	10904.8	43506.1	28087.2	26409.9	19792.6	32143.1	1.79001	0.000216883	ref|Arabidopsis thaliana calreticulin-3 (CRT3) mRNA, complete cds [NM_202064]	NM_202064	NM_202064	At.24804	837365	CRT3	calreticulin-3		TC391638	GO:0005509(calcium ion binding)|GO:0005783(endoplasmic reticulum)|GO:0005789(endoplasmic reticulum membrane)|GO:0006457(protein folding)|GO:0009626(plant-type hypersensitive response)|GO:0010204(defense response signaling pathway, resistance gene-independent)|GO:0042742(defense response to bacterium)|GO:0046283(anthocyanin metabolic process)|GO:0051082(unfolded protein binding)|GO:0055074(calcium…	Arabidopsis thaliana calreticulin-3 (CRT3) mRNA, complete cds [NM_202064]	chr1:2668015-2667956
ERD6	AT1G08930	integral component of membrane		NM_001035929	422.45	463.31	564.44	481.61	715.24	972.5	1061.87	938.79	1440.53	1108.76	1546.17	1.01512	0.00181205	ref|Arabidopsis thaliana sugar transporter ERD6 (ERD6) mRNA, complete cds [NM_001035929]	NM_001035929	NM_001035929	At.20925	837414	ERD6	sugar transporter ERD6		NP043409	GO:0005351(sugar:hydrogen symporter activity)|GO:0009414(response to water deprivation)|GO:0009651(response to salt stress)|GO:0009737(response to abscisic acid stimulus)|GO:0010200(response to chitin)|GO:0015144(carbohydrate transmembrane transporter activity)|GO:0016020(membrane)|GO:0016021(integral to membrane)|GO:0051119(sugar transmembrane transporter activity)	Arabidopsis thaliana sugar transporter ERD6 (ERD6) mRNA, complete cds [NM_001035929]	chr1:2876883-2876942
BIP3	AT1G09080	endoplasmic reticulum lumen		NM_100779	11.74	10.43	33.68	9.87	18.78	47.96	374.96	223.33	158.73	108.23	333.19	3.44056	0.00110143	ref|Arabidopsis thaliana Hsp70 protein BiP chaperone BIP-L (BIP3) mRNA, complete cds [NM_100779]	NM_100779	NM_100779	At.42242	837429	BIP3	Hsp70 protein BiP chaperone BIP-L		NP043389	GO:0005524(ATP binding)|GO:0005788(endoplasmic reticulum lumen)|GO:0006457(protein folding)|GO:0009408(response to heat)|GO:0009860(pollen tube growth)	Arabidopsis thaliana Hsp70 protein BiP chaperone BIP-L (BIP3) mRNA, complete cds [NM_100779]	chr1:2929253-2929217
AT1G09480	AT1G09480	cellular_component		NM_100819	101.08	100.07	108.01	101.6	113.46	172.58	367.62	297.23	362.66	267.4	311.89	1.46841	5.33707e-06	ref|Arabidopsis thaliana Rossmann-fold NAD(P)-binding domain-containing protein (AT1G09480) mRNA, complete cds [NM_100819]	NM_100819	NM_100819	At.51537	837471	AT1G09480	Rossmann-fold NAD(P)-binding domain-containing protein		TC375234	GO:0004022(alcohol dehydrogenase (NAD) activity)|GO:0005575(cellular_component)|GO:0008152(metabolic process)|GO:0009809(lignin biosynthetic process)|GO:0044237(cellular metabolic process)|GO:0045551(cinnamyl-alcohol dehydrogenase activity)	Arabidopsis thaliana Rossmann-fold NAD(P)-binding domain-containing protein (AT1G09480) mRNA, complete cds [NM_100819]	chr1:3060387-3060537
PAP3	AT1G09530	nucleus		NM_101339	2907.14	3112.41	2573.2	2102.1	2485.4	2184.04	984.83	1531.57	1279.22	1457.83	1013.28	-1.03076	0.000128891	ref|Arabidopsis thaliana purple acid phosphatase 3 (PAP3) mRNA, complete cds [NM_101339]	NM_101339	NM_101339	At.28419	838035	PAP3	purple acid phosphatase 3		TC373370	GO:0003993(acid phosphatase activity)|GO:0004722(protein serine/threonine phosphatase activity)|GO:0005773(vacuole)	Arabidopsis thaliana purple acid phosphatase 3 (PAP3) mRNA, complete cds [NM_101339]	chr1:5060878-5060937
GLP5	AT1G09560	apoplast		NM_100827	557.55	510.49	510.28	508.89	412	477.6	1568.43	1030.41	1137.79	833.99	1403.86	1.26808	0.000257526	ref|Arabidopsis thaliana germin-like protein subfamily 2 member 1 (GLP5) mRNA, complete cds [NM_100827]	NM_100827	NM_100827	At.11328	837482	GLP5	germin-like protein subfamily 2 member 1		TC376638	GO:0005618(cell wall)|GO:0005634(nucleus)|GO:0009409(response to cold)|GO:0030145(manganese ion binding)|GO:0045735(nutrient reservoir activity)	Arabidopsis thaliana germin-like protein subfamily 2 member 1 (GLP5) mRNA, complete cds [NM_100827]	chr1:3094569-3094628
AT1G09932	AT1G09932	nucleus		NM_001084031	111.99	119.36	125.58	96.39	99.97	183.36	1340.89	659.81	644.97	396.85	1044.95	2.73519	0.00130886	ref|Arabidopsis thaliana Phosphoglycerate mutase family protein (AT1G09932) mRNA, complete cds [NM_001084031]	NM_001084031	NM_001084031	At.59198	837526	AT1G09932	Phosphoglycerate mutase family protein		TC382069	GO:0003674(molecular_function)|GO:0005575(cellular_component)|GO:0008150(biological_process)	Arabidopsis thaliana Phosphoglycerate mutase family protein (AT1G09932) mRNA, complete cds [NM_001084031]	chr1:3230757-3230698
LRR XI-23	AT1G09970	plasma membrane		NM_100871	1255.11	1159.86	1297.05	1536.1	1005.93	1471.85	3435.13	2322.05	2722.64	1899.67	3025.36	1.05801	0.000420703	ref|Arabidopsis thaliana leucine-rich receptor-like protein kinase (LRR XI-23) mRNA, complete cds [NM_100871]	NM_100871	NM_100871	At.22076	837531	LRR XI-23	leucine-rich receptor-like protein kinase		NP043951	GO:0004672(protein kinase activity)|GO:0004674(protein serine/threonine kinase activity)|GO:0005524(ATP binding)|GO:0005886(plasma membrane)|GO:0006468(protein phosphorylation)|GO:0006979(response to oxidative stress)|GO:0007169(transmembrane receptor protein tyrosine kinase signaling pathway)|GO:0009845(seed germination)|GO:0016301(kinase activity)|GO:0046777(protein autophosphorylation)|GO:0070…	Arabidopsis thaliana leucine-rich receptor-like protein kinase (LRR XI-23) mRNA, complete cds [NM_100871]	chr1:3255359-3255418
PP2-A10	AT1G10155	nucleus		NM_148455	458.36	327.66	308.32	253.14	198	189.57	157.32	166.45	119.43	100.31	60.66	-1.25892	0.00694612	ref|Arabidopsis thaliana phloem protein 2-A10 (PP2-A10) mRNA, complete cds [NM_148455]	NM_148455	NM_148455	At.51547	837553	PP2-A10	phloem protein 2-A10		NP2704035	GO:0003674(molecular_function)|GO:0005575(cellular_component)|GO:0008150(biological_process)	Arabidopsis thaliana phloem protein 2-A10 (PP2-A10) mRNA, complete cds [NM_148455]	chr1:3327742-3327683
AT1G10340	AT1G10340	integral component of membrane		NM_100908	27.37	22.68	66.45	9.11	33.22	92.73	384.62	252.86	252.19	202.78	396.1	2.82797	8.36564e-05	ref|Arabidopsis thaliana ankyrin repeat-containing protein (AT1G10340) mRNA, complete cds [NM_100908]	NM_100908	NM_100908	At.11286	837573	AT1G10340	ankyrin repeat-containing protein		TC381560	GO:0005575(cellular_component)|GO:0008150(biological_process)	Arabidopsis thaliana ankyrin repeat-containing protein (AT1G10340) mRNA, complete cds [NM_100908]	chr1:3390383-3390324
AT1G12010	AT1G12010	cytoplasm		NM_101073	124.64	146.52	133.71	121.64	154.64	153.63	34.55	47.98	49.39	74.82	57.53	-1.39635	4.45285e-06	ref|Arabidopsis thaliana aminocyclopropanecarboxylate oxidase (AT1G12010) mRNA, complete cds [NM_101073]	NM_101073	NM_101073	At.10629	837753	AT1G12010	aminocyclopropanecarboxylate oxidase		TC372040	GO:0005575(cellular_component)|GO:0009693(ethylene biosynthetic process)|GO:0009815(1-aminocyclopropane-1-carboxylate oxidase activity)|GO:0071398(cellular response to fatty acid)	Arabidopsis thaliana aminocyclopropanecarboxylate oxidase (AT1G12010) mRNA, complete cds [NM_101073]	chr1:4057611-4057670
AT1G12290	AT1G12290	nucleus		NM_001160857	63.88	65.33	71.56	66.23	76.7	88.23	197.28	136.41	145	125.11	168.17	1.10078	8.98658e-05	ref|Arabidopsis thaliana CC-NBS-LRR class disease resistance protein (AT1G12290) mRNA, complete cds [NM_001160857]	NM_001160857	NM_001160857	At.42082	837783	AT1G12290	CC-NBS-LRR class disease resistance protein			GO:0005524(ATP binding)|GO:0006952(defense response)	Arabidopsis thaliana CC-NBS-LRR class disease resistance protein (AT1G12290) mRNA, complete cds [NM_001160857]	chr1:4182203-4182144
AT1G12672	AT1G12672	extracellular region		NM_001160858	37.62	29.61	66.54	23.29	75.81	55.58	14.96	12.42	14.44	30.99	17.29	-1.41569	0.0148062	ref|Arabidopsis thaliana uncharacterized protein (AT1G12672) mRNA, complete cds [NM_001160858]	NM_001160858	NM_001160858	At.65302	5007692	AT1G12672	hypothetical protein		TC397841		Arabidopsis thaliana uncharacterized protein (AT1G12672) mRNA, complete cds [NM_001160858]	chr1:4318897-4318956
ACA.l	AT1G13210	plasma membrane		NM_101192	241.32	248.98	358.52	339.87	445.63	557.18	820.25	738.08	870.62	779.41	1022.28	1.21199	7.55063e-05	ref|Arabidopsis thaliana phospholipid-translocating ATPase (ACA.l) mRNA, complete cds [NM_101192]	NM_101192	NM_101192	At.27871	837881	ACA.l	phospholipid-translocating ATPase		TC358460	GO:0005516(calmodulin binding)|GO:0005886(plasma membrane)|GO:0006754(ATP biosynthetic process)|GO:0015662(ATPase activity, coupled to transmembrane movement of ions, phosphorylative mechanism)|GO:0015914(phospholipid transport)	Arabidopsis thaliana phospholipid-translocating ATPase (ACA.l) mRNA, complete cds [NM_101192]	chr1:4509313-4509254
AT1G13310	AT1G13310	cellular_component		NM_101202	8.32	8.13	12.45	11.63	8.27	18.12	29.3	27.19	31.85	27.26	40.05	1.48083	5.17881e-05	ref|Arabidopsis thaliana Endosomal targeting BRO1-like domain-containing protein (AT1G13310) mRNA, complete cds [NM_101202]	NM_101202	NM_101202	At.42037	837891	AT1G13310	Endosomal targeting BRO1-like domain-containing protein		TC372895	GO:0003674(molecular_function)|GO:0005575(cellular_component)|GO:0008150(biological_process)	Arabidopsis thaliana Endosomal targeting BRO1-like domain-containing protein (AT1G13310) mRNA, complete cds [NM_101202]	chr1:4561302-4561243
AT1G13340	AT1G13340	cytoplasm		NM_101205	146.37	153.7	184.03	163.15	221.19	238.95	1251.16	782.16	929.2	572.82	1238.67	2.37107	0.000120607	ref|Arabidopsis thaliana Regulator of Vps4 activity in the MVB pathway protein (AT1G13340) mRNA, complete cds [NM_101205]	NM_101205	NM_101205	At.43764	837894	AT1G13340	Regulator of Vps4 activity in the MVB pathway protein		TC367880	GO:0006979(response to oxidative stress)	Arabidopsis thaliana Regulator of Vps4 activity in the MVB pathway protein (AT1G13340) mRNA, complete cds [NM_101205]	chr1:4569730-4569671
AT1G13470	AT1G13470			NM_101217	210.94	161.05	357.7	181.18	341.85	545.34	3328.15	1820.01	1624.71	1171.49	1995.87	2.72987	0.000678307	ref|Arabidopsis thaliana uncharacterized protein (AT1G13470) mRNA, complete cds [NM_101217]	NM_101217	NM_101217	At.42028	837907	AT1G13470	hypothetical protein		NP233659	GO:0003674(molecular_function)|GO:0008150(biological_process)	Arabidopsis thaliana uncharacterized protein (AT1G13470) mRNA, complete cds [NM_101217]	chr1:4620515-4620456
AT1G13520	AT1G13520	cellular_component		NM_101222	10.84	10.65	14	16.7	27.6	38.67	137.81	56.07	60.95	53.12	129.97	2.1493	0.00423382	ref|Arabidopsis thaliana uncharacterized protein (AT1G13520) mRNA, complete cds [NM_101222]	NM_101222	NM_101222	At.42024	837912	AT1G13520	hypothetical protein		TC372313	GO:0003674(molecular_function)|GO:0005575(cellular_component)	Arabidopsis thaliana uncharacterized protein (AT1G13520) mRNA, complete cds [NM_101222]	chr1:4632064-4632005
AT1G13750	AT1G13750	extracellular region		NM_101243	874.31	840.25	1010.54	972.91	1294.54	1334	2434.74	2006.75	1947.42	1973.7	2635.69	1.06082	5.05066e-05	ref|Arabidopsis thaliana putative inactive purple acid phosphatase 1 (AT1G13750) mRNA, complete cds [NM_101243]	NM_101243	NM_101243	At.71063	837935	AT1G13750	putative inactive purple acid phosphatase 1		TC362293	GO:0003993(acid phosphatase activity)|GO:0004722(protein serine/threonine phosphatase activity)|GO:0008150(biological_process)|GO:0016787(hydrolase activity)|GO:0046872(metal ion binding)	Arabidopsis thaliana putative inactive purple acid phosphatase 1 (AT1G13750) mRNA, complete cds [NM_101243]	chr1:4715518-4715459
AT1G13830	AT1G13830	plasma membrane		NM_101251	37.66	35.09	49.29	36.26	38.16	50.48	219.33	143.89	155.24	108.37	158.37	1.93193	6.09128e-05	ref|Arabidopsis thaliana carbohydrate-binding X8 domain-containing protein (AT1G13830) mRNA, complete cds [NM_101251]	NM_101251	NM_101251	At.42006	837944	AT1G13830	carbohydrate-binding X8 domain-containing protein		TC378324	GO:0003674(molecular_function)|GO:0008150(biological_process)	Arabidopsis thaliana carbohydrate-binding X8 domain-containing protein (AT1G13830) mRNA, complete cds [NM_101251]	chr1:4740045-4739986
AT1G13990	AT1G13990	chloroplast		NM_001160863	781.81	990.42	913.42	1197.66	1223.95	1719.11	3066.52	2330.86	2580.25	1865.67	2903.31	1.16396	0.00026122	ref|Arabidopsis thaliana uncharacterized protein (AT1G13990) mRNA, complete cds [NM_001160863]	NM_001160863	NM_001160863	At.25035	837959	AT1G13990	hypothetical protein		NP221436	GO:0003674(molecular_function)|GO:0008150(biological_process)	Arabidopsis thaliana uncharacterized protein (AT1G13990) mRNA, complete cds [NM_001160863]	chr1:4796003-4796062
UTR3	AT1G14360	integral component of Golgi membrane		NM_101303	565.98	551.14	664.44	583.47	542.76	584.25	1694.1	1232.06	1496.44	977.61	1663.49	1.27939	9.14613e-05	ref|Arabidopsis thaliana UDP-galactose transporter 3 (UTR3) mRNA, complete cds [NM_101303]	NM_101303	NM_101303	At.56083	837998	UTR3	UDP-galactose transporter 3		TC388064	GO:0005460(UDP-glucose transmembrane transporter activity)|GO:0009553(embryo sac development)|GO:0009555(pollen development)|GO:0015165(pyrimidine nucleotide sugar transmembrane transporter activity)|GO:0015786(UDP-glucose transport)|GO:0030173(integral to Golgi membrane)|GO:0030176(integral to endoplasmic reticulum membrane)|GO:0030968(endoplasmic reticulum unfolded protein response)|GO:0034219(…	Arabidopsis thaliana UDP-galactose transporter 3 (UTR3) mRNA, complete cds [NM_101303]	chr1:4911439-4911380
APK2A	AT1G14370	plasma membrane		NM_101304	181.33	176.96	222.29	172.47	194.83	277.14	757.4	490.69	583.69	523.22	806.02	1.63062	5.41021e-05	ref|Arabidopsis thaliana protein kinase 2A (APK2A) mRNA, complete cds [NM_101304]	NM_101304	NM_101304	At.48188	837999	APK2A	protein kinase 2A			GO:0004672(protein kinase activity)|GO:0004674(protein serine/threonine kinase activity)|GO:0005524(ATP binding)|GO:0005886(plasma membrane)|GO:0006468(protein phosphorylation)|GO:0009507(chloroplast)|GO:0016301(kinase activity)	Arabidopsis thaliana protein kinase 2A (APK2A) mRNA, complete cds [NM_101304]	chr1:4917838-4917897
AT1G14780	AT1G14780	nucleus		NM_101347	35.07	51.19	27.58	33.59	15.75	28.97	118.75	108.33	90.24	58.73	85.73	1.52801	0.000315699	ref|Arabidopsis thaliana MAC/Perforin domain-containing protein (AT1G14780) mRNA, complete cds [NM_101347]	NM_101347	NM_101347	At.70434	838043	AT1G14780	MAC/Perforin domain-containing protein		NP221949	GO:0003674(molecular_function)|GO:0005575(cellular_component)|GO:0008150(biological_process)	Arabidopsis thaliana MAC/Perforin domain-containing protein (AT1G14780) mRNA, complete cds [NM_101347]	chr1:5093786-5093845
PCR2	AT1G14870	integral component of membrane		NM_101356	123.58	140.39	216.79	149.85	106.57	316.08	1660.54	1089.47	1244.89	775.44	1586.96	2.85659	4.84099e-05	ref|Arabidopsis thaliana cadmium resistance protein 2 (PCR2) mRNA, complete cds [NM_101356]	NM_101356	NM_101356	At.43506	838052	PCR2	cadmium resistance protein 2		TC381731	GO:0003674(molecular_function)|GO:0005886(plasma membrane)|GO:0006979(response to oxidative stress)	Arabidopsis thaliana cadmium resistance protein 2 (PCR2) mRNA, complete cds [NM_101356]	chr1:5128978-5128919
PCR1	AT1G14880	vacuole		NM_101357	562.85	816.86	1300.09	616.56	363.75	2432.74	17798.8	10954.5	9964.61	6140.13	13100.6	3.51287	0.000204749	ref|Arabidopsis thaliana cadmium resistance protein 1 (PCR1) mRNA, complete cds [NM_101357]	NM_101357	NM_101357	At.70197	838053	PCR1	cadmium resistance protein 1		TC379923	GO:0003674(molecular_function)|GO:0005773(vacuole)|GO:0008150(biological_process)	Arabidopsis thaliana cadmium resistance protein 1 (PCR1) mRNA, complete cds [NM_101357]	chr1:5133188-5133129
AT1G15010	AT1G15010	integral component of membrane		NM_101370	186.69	216.04	177.12	159.72	213.51	252.57	556.71	379.15	373.38	263.26	458.9	1.0157	0.00169329	ref|Arabidopsis thaliana uncharacterized protein (AT1G15010) mRNA, complete cds [NM_101370]	NM_101370	NM_101370	At.17008	838066	AT1G15010	hypothetical protein		TC386986	GO:0003674(molecular_function)|GO:0050832(defense response to fungus)	Arabidopsis thaliana uncharacterized protein (AT1G15010) mRNA, complete cds [NM_101370]	chr1:5171581-5171640
IAA34	AT1G15050	nucleus		NM_101375	70.59	114.45	100.85	93.62	109.64	93.26	24.36	59.18	38.58	47.58	23.86	-1.32622	0.000146078	ref|Arabidopsis thaliana auxin-responsive protein IAA34 (IAA34) mRNA, complete cds [NM_101375]	NM_101375	NM_101375	At.17166	838070	IAA34	auxin-responsive protein IAA34		NP302920	GO:0003700(sequence-specific DNA binding transcription factor activity)|GO:0005634(nucleus)|GO:0009733(response to auxin stimulus)	Arabidopsis thaliana auxin-responsive protein IAA34 (IAA34) mRNA, complete cds [NM_101375]	chr1:5182317-5182258
AT1G15125	AT1G15125	nucleus		NM_148466	48.86	66.95	58.05	53.24	70.14	96.28	180.91	189.29	304.24	252.71	256.01	1.85117	2.89622e-05	ref|Arabidopsis thaliana S-adenosyl-L-methionine-dependent methyltransferase domain-containing protein (AT1G15125) mRNA, complete cds [NM_148466]	NM_148466	NM_148466	At.45283	838076	AT1G15125	S-adenosyl-L-methionine-dependent methyltransferase domain-containing protein		TC373933	GO:0005575(cellular_component)|GO:0008150(biological_process)|GO:0008168(methyltransferase activity)|GO:0008757(S-adenosylmethionine-dependent methyltransferase activity)	Arabidopsis thaliana S-adenosyl-L-methionine-dependent methyltransferase domain-containing protein (AT1G15125) mRNA, complete cds [NM_148466]	chr1:5205657-5205716
PDR12	AT1G15520	plasma membrane		NM_101421	110.14	92.11	220.9	158.62	77.84	445.12	4892.2	2036.94	1928.28	1052.15	4185.18	3.93643	0.00323209	ref|Arabidopsis thaliana ABC transporter G family member 40 (PDR12) mRNA, complete cds [NM_101421]	NM_101421	NM_101421	At.49303	838122	PDR12	ABC transporter G family member 40		TC358382	GO:0005886(plasma membrane)|GO:0006855(drug transmembrane transport)|GO:0009607(response to biotic stimulus)|GO:0009723(response to ethylene stimulus)|GO:0009751(response to salicylic acid stimulus)|GO:0009753(response to jasmonic acid stimulus)|GO:0010193(response to ozone)|GO:0015692(lead ion transport)|GO:0042626(ATPase activity, coupled to transmembrane movement of substances)|GO:0046865(terp…	Arabidopsis thaliana ABC transporter G family member 40 (PDR12) mRNA, complete cds [NM_101421]	chr1:5332078-5332019
IAA5	AT1G15580	nucleus		NM_101427	470.08	545.82	469.54	520.16	533.23	484.42	171.6	250.32	150.12	179.83	131.59	-1.51183	2.31173e-07	ref|Arabidopsis thaliana auxin-responsive protein IAA5 (IAA5) mRNA, complete cds [NM_101427]	NM_101427	NM_101427	At.28674	838128	IAA5	auxin-responsive protein IAA5		TC385780	GO:0003700(sequence-specific DNA binding transcription factor activity)|GO:0005634(nucleus)|GO:0009733(response to auxin stimulus)	Arabidopsis thaliana auxin-responsive protein IAA5 (IAA5) mRNA, complete cds [NM_101427]	chr1:5365923-5365776
AT1G15790	AT1G15790	nucleus		NM_101447	59.67	83.53	106.55	63.6	86.8	116.16	448.01	312.45	334.99	231.17	362.46	1.97296	3.51187e-05	ref|Arabidopsis thaliana uncharacterized protein (AT1G15790) mRNA, complete cds [NM_101447]	NM_101447	NM_101447	At.15567	838148	AT1G15790	hypothetical protein		TC388543	GO:0005829(cytosol)	Arabidopsis thaliana uncharacterized protein (AT1G15790) mRNA, complete cds [NM_101447]	chr1:5438800-5438508
MC8	AT1G16420	extracellular region		NM_101508	41.43	32.63	62.54	23.08	33.98	76.93	383.78	228.67	201.29	153.86	233.57	2.41329	0.000423693	ref|Arabidopsis thaliana metacaspase 8 (MC8) mRNA, complete cds [NM_101508]	NM_101508	NM_101508	At.41883	838212	MC8	metacaspase 8		TC369739	GO:0004197(cysteine-type endopeptidase activity)|GO:0005575(cellular_component)|GO:0006979(response to oxidative stress)|GO:0010225(response to UV-C)|GO:0010421(hydrogen peroxide-mediated programmed cell death)|GO:0012501(programmed cell death)|GO:0042542(response to hydrogen peroxide)	Arabidopsis thaliana metacaspase 8 (MC8) mRNA, complete cds [NM_101508]	chr1:5612364-5612305
AT1G16510	AT1G16510	cytoplasm		NM_101516	159.13	161.38	184.85	151.92	184.09	290.63	765.97	409.02	550.56	371.25	791.08	1.61417	0.00107926	ref|Arabidopsis thaliana SAUR-like auxin-responsive protein (AT1G16510) mRNA, complete cds [NM_101516]	NM_101516	NM_101516	At.11323	838221	AT1G16510	SAUR-like auxin-responsive protein		TC379294	GO:0003674(molecular_function)|GO:0009733(response to auxin stimulus)	Arabidopsis thaliana SAUR-like auxin-responsive protein (AT1G16510) mRNA, complete cds [NM_101516]	chr1:5644844-5644785
GSTU24	AT1G17170	cytoplasm		NM_101578	61.86	63.06	67.32	89.44	62.23	75.71	630.01	332.98	357.06	161.38	435.92	2.45499	0.00139156	ref|Arabidopsis thaliana glutathione S-transferase TAU 24 (GSTU24) mRNA, complete cds [NM_101578]	NM_101578	NM_101578	At.41850	838288	GSTU24	glutathione S-transferase TAU 24		TC378607	GO:0004364(glutathione transferase activity)|GO:0005737(cytoplasm)|GO:0009407(toxin catabolic process)|GO:0043295(glutathione binding)	Arabidopsis thaliana glutathione S-transferase TAU 24 (GSTU24) mRNA, complete cds [NM_101578]	chr1:5870617-5870676
GSTU25	AT1G17180	cytoplasm		NM_101579	12.85	8.51	8.43	11.81	12	9.53	47.49	21.03	31.86	29.73	81.1	2.00531	0.00925745	ref|Arabidopsis thaliana glutathione S-transferase TAU 25 (GSTU25) mRNA, complete cds [NM_101579]	NM_101579	NM_101579	At.41849	838289	GSTU25	glutathione S-transferase TAU 25		TC377607	GO:0004364(glutathione transferase activity)|GO:0005737(cytoplasm)|GO:0009407(toxin catabolic process)	Arabidopsis thaliana glutathione S-transferase TAU 25 (GSTU25) mRNA, complete cds [NM_101579]	chr1:5872890-5872949
RLP3	AT1G17250	integral component of membrane		NM_101586	20.29	17.85	31.86	17.4	29.53	46.64	70.21	52.73	51.52	59.83	73.07	1.17306	0.00049828	ref|Arabidopsis thaliana receptor like protein 3 (RLP3) mRNA, complete cds [NM_101586]	NM_101586	NM_101586	At.41846	838296	RLP3	receptor like protein 3		TC361349	GO:0004672(protein kinase activity)|GO:0007165(signal transduction)	Arabidopsis thaliana receptor like protein 3 (RLP3) mRNA, complete cds [NM_101586]	chr1:5901253-5901194
AT1G17615	AT1G17615	#N/A		NM_101624	10.42	8.27	8.15	10.53	13.18	18.28	42.75	32.38	19.01	22.48	36.12	1.413	0.00163454	ref|Arabidopsis thaliana Disease resistance protein (TIR-NBS class) (AT1G17615) mRNA, complete cds [NM_101624]	NM_101624	NM_101624	At.51652	838338	AT1G17615	Disease resistance protein (TIR-NBS class)		TC372633	GO:0004888(transmembrane signaling receptor activity)|GO:0005524(ATP binding)|GO:0006952(defense response)|GO:0007165(signal transduction)|GO:0031224(intrinsic to membrane)|GO:0045087(innate immune response)	Arabidopsis thaliana Disease resistance protein (TIR-NBS class) (AT1G17615) mRNA, complete cds [NM_101624]	chr1:6060589-6060648
AT1G17745	AT1G17745	nucleus		NM_001035984	753.79	660.46	843.04	929.2	477.6	793.33	3811.98	2051.9	2048.13	1612.73	3541.7	1.81462	0.00129158	ref|Arabidopsis thaliana D-3-phosphoglycerate dehydrogenase (AT1G17745) mRNA, complete cds [NM_001035984]	NM_001035984	NM_001035984	At.21252	838352	AT1G17745	D-3-phosphoglycerate dehydrogenase		TC403409	GO:0004617(phosphoglycerate dehydrogenase activity)|GO:0005515(protein binding)|GO:0005634(nucleus)|GO:0005829(cytosol)|GO:0006564(L-serine biosynthetic process)|GO:0009507(chloroplast)|GO:0009570(chloroplast stroma)	Arabidopsis thaliana D-3-phosphoglycerate dehydrogenase (AT1G17745) mRNA, complete cds [NM_001035984]	chr1:6104895-6104954
AT1G17860	AT1G17860	extracellular region		NM_101649	323.39	350.83	347.26	366.36	314.82	448.71	1103.03	776.18	1027.61	748.2	1214.48	1.44155	5.05194e-05	ref|Arabidopsis thaliana kunitz type trypsin and protease inhibitor domain-containing protein (AT1G17860) mRNA, complete cds [NM_101649]	NM_101649	NM_101649	At.20966	838365	AT1G17860	kunitz type trypsin and protease inhibitor domain-containing protein		TC390436	GO:0004866(endopeptidase inhibitor activity)|GO:0005618(cell wall)|GO:0008150(biological_process)|GO:0048046(apoplast)	Arabidopsis thaliana kunitz type trypsin and protease inhibitor domain-containing protein (AT1G17860) mRNA, complete cds [NM_101649]	chr1:6149847-6149906
EGY3	AT1G17870	chloroplast membrane		NM_101650	241.72	199.74	205.31	130.08	142.2	116.86	83.47	96.19	66.77	87.63	78.79	-1.06417	0.00346034	ref|Arabidopsis thaliana ethylene-dependent gravitropism-deficient and yellow-green-like 3 protein (EGY3) mRNA, complete cds [NM_101650]	NM_101650	NM_101650	At.66886	838366	EGY3	ethylene-dependent gravitropism-deficient and yellow-green-like 3 protein		TC363911	GO:0009408(response to heat)|GO:0009644(response to high light intensity)|GO:0042542(response to hydrogen peroxide)	Arabidopsis thaliana ethylene-dependent gravitropism-deficient and yellow-green-like 3 protein (EGY3) mRNA, complete cds [NM_101650]	chr1:6150099-6150040
AT1G18050	AT1G18050	nucleus		NM_101667	39.8	58.84	22.87	25.04	34.03	20.28	14.54	9.58	28.47	9.12	14.63	-1.13264	0.033048	ref|Arabidopsis thaliana SWAP (Suppressor-of-White-APricot)/surp RNA-binding domain-containing protein (AT1G18050) mRNA, complete cds [NM_101667]	NM_101667	NM_101667	At.51658	838385	AT1G18050	SWAP (Suppressor-of-White-APricot)/surp RNA-binding domain-containing protein		NP2710533	GO:0003723(RNA binding)|GO:0005575(cellular_component)|GO:0006396(RNA processing)	Arabidopsis thaliana SWAP (Suppressor-of-White-APricot)/surp RNA-binding domain-containing protein (AT1G18050) mRNA, complete cds [NM_101667]	chr1:6209868-6209809
AT1G18265	AT1G18265	membrane		NM_202127	260.68	332.1	289.66	430.62	458.56	516.12	97.67	183.34	140.15	213.83	114.7	-1.34652	0.0012319	ref|Arabidopsis thaliana uncharacterized protein (AT1G18265) mRNA, complete cds [NM_202127]	NM_202127	NM_202127	At.49450	2745754	AT1G18265	hypothetical protein		NP184590	GO:0003674(molecular_function)|GO:0008150(biological_process)|GO:0016020(membrane)	Arabidopsis thaliana uncharacterized protein (AT1G18265) mRNA, complete cds [NM_202127]	chr1:6282429-6282370
AT1G18310	AT1G18310	chloroplast		NM_101689	9.38	9.67	9.5	9.28	9.24	11.72	16.84	14.08	16.3	16.11	40.91	1.0893	0.0386575	ref|Arabidopsis thaliana glycosyl hydrolase family 81 protein (AT1G18310) mRNA, complete cds [NM_101689]	NM_101689	NM_101689	At.51661	838411	AT1G18310	glycosyl hydrolase family 81 protein		NP2710528	GO:0016798(hydrolase activity, acting on glycosyl bonds)|GO:0016998(cell wall macromolecule catabolic process)	Arabidopsis thaliana glycosyl hydrolase family 81 protein (AT1G18310) mRNA, complete cds [NM_101689]	chr1:6301271-6301212
BEE1	AT1G18400	nucleus		NM_101698	1251.16	1173.28	1018.87	1117.29	1233.31	1066.8	502.36	665.65	461.95	403.12	238.04	-1.33192	7.41325e-06	ref|Arabidopsis thaliana transcription factor BEE 1 (BEE1) mRNA, complete cds [NM_101698]	NM_101698	NM_101698	At.46141	838421	BEE1	transcription factor BEE 1		TC395100	GO:0003700(sequence-specific DNA binding transcription factor activity)|GO:0005634(nucleus)|GO:0006355(regulation of transcription, DNA-dependent)	Arabidopsis thaliana transcription factor BEE 1 (BEE1) mRNA, complete cds [NM_101698]	chr1:6333506-6333565
MYB51	AT1G18570	nucleus		NM_101715	88.38	94.04	175.45	110.72	156.5	201.48	343.21	246.03	325.08	252.38	399.12	1.18474	0.000537807	ref|Arabidopsis thaliana myb domain protein 51 (MYB51) mRNA, complete cds [NM_101715]	NM_101715	NM_101715	At.10908	838438	MYB51	myb domain protein 51		TC395765	GO:0003677(DNA binding)|GO:0003700(sequence-specific DNA binding transcription factor activity)|GO:0006355(regulation of transcription, DNA-dependent)|GO:0009651(response to salt stress)|GO:0009723(response to ethylene stimulus)|GO:0009733(response to auxin stimulus)|GO:0009737(response to abscisic acid stimulus)|GO:0009739(response to gibberellin stimulus)|GO:0009751(response to salicylic acid s…	Arabidopsis thaliana myb domain protein 51 (MYB51) mRNA, complete cds [NM_101715]	chr1:6390967-6391026
AT1G19020	AT1G19020	cellular_component		NM_101759	56.26	33.69	126.64	159.89	121.75	204.47	1190.49	561.66	763.44	335.49	1060.19	2.73969	0.00128695	ref|Arabidopsis thaliana uncharacterized protein (AT1G19020) mRNA, complete cds [NM_101759]	NM_101759	NM_101759	At.28474	838483	AT1G19020	hypothetical protein		TC388966	GO:0003674(molecular_function)|GO:0005575(cellular_component)|GO:0006979(response to oxidative stress)	Arabidopsis thaliana uncharacterized protein (AT1G19020) mRNA, complete cds [NM_101759]	chr1:6568506-6568565
ARR7	AT1G19050	intracellular		NM_101763	2220.24	2160.34	1951.74	2099.62	2061.52	2068.58	1099.11	1214.16	1054.56	1006.43	821.24	-1.0107	1.2987e-07	ref|Arabidopsis thaliana two-component response regulator ARR7 (ARR7) mRNA, complete cds [NM_101763]	NM_101763	NM_101763	At.238	838487	ARR7	two-component response regulator ARR7		TC383902	GO:0000156(two-component response regulator activity)|GO:0000160(two-component signal transduction system (phosphorelay))|GO:0005515(protein binding)|GO:0005634(nucleus)|GO:0006355(regulation of transcription, DNA-dependent)|GO:0009735(response to cytokinin stimulus)|GO:0009736(cytokinin mediated signaling pathway)|GO:0010200(response to chitin)|GO:0019827(stem cell maintenance)	Arabidopsis thaliana two-component response regulator ARR7 (ARR7) mRNA, complete cds [NM_101763]	chr1:6578007-6577948
FMO1	AT1G19250	chloroplast		NM_101783	34.6	44.11	89.3	42.14	35.07	137.81	662.3	270.99	204.4	162.17	468.01	2.46952	0.00842162	ref|Arabidopsis thaliana putative flavin-containing monooxygenase 1 (FMO1) mRNA, complete cds [NM_101783]	NM_101783	NM_101783	At.41756	838508	FMO1	putative flavin-containing monooxygenase 1		TC366499	GO:0004497(monooxygenase activity)|GO:0004499(N,N-dimethylaniline monooxygenase activity)|GO:0009626(plant-type hypersensitive response)|GO:0009627(systemic acquired resistance)|GO:0009870(defense response signaling pathway, resistance gene-dependent)|GO:0010204(defense response signaling pathway, resistance gene-independent)|GO:0016491(oxidoreductase activity)|GO:0031227(intrinsic to endoplasmic…	Arabidopsis thaliana putative flavin-containing monooxygenase 1 (FMO1) mRNA, complete cds [NM_101783]	chr1:6650740-6650681
PDF1.4	AT1G19610	extracellular region		NM_101817	34.64	39.85	46.56	26.06	43.66	119.2	1177.67	811.87	1251.16	839.18	1050.21	4.31182	7.4897e-07	ref|Arabidopsis thaliana defensin-like protein 19 (PDF1.4) mRNA, complete cds [NM_101817]	NM_101817	NM_101817	At.27139	838548	PDF1.4	defensin-like protein 19		TC391021	GO:0003674(molecular_function)|GO:0006952(defense response)	Arabidopsis thaliana defensin-like protein 19 (PDF1.4) mRNA, complete cds [NM_101817]	chr1:6781594-6781535
TIM17-1	AT1G20350	integral component of mitochondrial inner membrane		NM_101886	30.77	24.53	55.04	38.42	45.84	74.44	246.37	188.23	256.62	169.11	316.4	2.39193	3.2937e-05	ref|Arabidopsis thaliana translocase inner membrane subunit 17-1 (TIM17-1) mRNA, complete cds [NM_101886]	NM_101886	NM_101886	At.41713	838623	TIM17-1	translocase inner membrane subunit 17-1		TC377212	GO:0005744(mitochondrial inner membrane presequence translocase complex)|GO:0008565(protein transporter activity)|GO:0015031(protein transport)|GO:0015450(P-P-bond-hydrolysis-driven protein transmembrane transporter activity)	Arabidopsis thaliana translocase inner membrane subunit 17-1 (TIM17-1) mRNA, complete cds [NM_101886]	chr1:7044296-7044355
AT1G21120	AT1G21120	cytosol		NM_101966	37.22	19.9	64.29	42.29	32.44	56.28	122.36	91.81	119.67	96.82	103.31	1.34397	5.75262e-05	ref|Arabidopsis thaliana O-methyltransferase family protein (AT1G21120) mRNA, complete cds [NM_101966]	NM_101966	NM_101966	At.48214	838708	AT1G21120	O-methyltransferase family protein		TC369468	GO:0005829(cytosol)|GO:0008168(methyltransferase activity)|GO:0042343(indole glucosinolate metabolic process)	Arabidopsis thaliana O-methyltransferase family protein (AT1G21120) mRNA, complete cds [NM_101966]	chr1:7395563-7395504
WAK3	AT1G21240	integral component of membrane		NM_101977	70.1	54.98	51.28	47.33	39.48	71.08	431.29	250.87	237.61	198.15	355.56	2.40326	0.000178969	ref|Arabidopsis thaliana wall-associated receptor kinase 3 (WAK3) mRNA, complete cds [NM_101977]	NM_101977	NM_101977	At.51704	838719	WAK3	wall-associated receptor kinase 3		NP222421	GO:0004674(protein serine/threonine kinase activity)|GO:0005886(plasma membrane)|GO:0006468(protein phosphorylation)|GO:0016301(kinase activity)	Arabidopsis thaliana wall-associated receptor kinase 3 (WAK3) mRNA, complete cds [NM_101977]	chr1:7436137-7436196
WAK1	AT1G21250	plasma membrane		NM_101978	1187.08	947.9	1613.46	1151.8	979.94	1717.84	7742.09	4258.49	3927.99	2793.48	4527.55	1.87654	0.00161244	ref|Arabidopsis thaliana wall-associated receptor kinase 1 (WAK1) mRNA, complete cds [NM_101978]	NM_101978	NM_101978	At.23880	838721	WAK1	wall-associated receptor kinase 1		TC404793	GO:0005515(protein binding)|GO:0005773(vacuole)|GO:0005886(plasma membrane)|GO:0007166(cell surface receptor signaling pathway)|GO:0009505(plant-type cell wall)|GO:0009615(response to virus)|GO:0009751(response to salicylic acid stimulus)|GO:0016301(kinase activity)|GO:0050832(defense response to fungus)	Arabidopsis thaliana wall-associated receptor kinase 1 (WAK1) mRNA, complete cds [NM_101978]	chr1:7441522-7441581
EXT3	AT1G21310	extracellular region		NM_101983	204.58	164.61	254.32	293.69	134.8	290.48	2582.72	1458.63	1546.63	1258.6	2398.98	3.04689	9.10751e-05	ref|Arabidopsis thaliana extensin 3 (EXT3) mRNA, complete cds [NM_101983]	NM_101983	NM_101983	At.24682	838728	EXT3	extensin 3		TC387826	GO:0005199(structural constituent of cell wall)|GO:0009664(plant-type cell wall organization)	Arabidopsis thaliana extensin 3 (EXT3) mRNA, complete cds [NM_101983]	chr1:7453317-7453258
emb2170	AT1G21390	nucleus		NM_101991	24.25	35.84	46.43	31.82	50.85	59.09	115.04	91.99	103.2	75.41	111.78	1.26553	9.62725e-05	ref|Arabidopsis thaliana embryo defective 2170 (emb2170) mRNA, complete cds [NM_101991]	NM_101991	NM_101991	At.41658	838738	emb2170	embryo defective 2170		TC376991	GO:0003674(molecular_function)|GO:0009793(embryo development ending in seed dormancy)	Arabidopsis thaliana embryo defective 2170 (emb2170) mRNA, complete cds [NM_101991]	chr1:7489425-7489366
AT1G21520	AT1G21520	endoplasmic reticulum		NM_102001	354.63	345.71	329.35	298.49	369.18	451.29	1391.55	1026.33	1179.44	836.25	1286.77	1.6757	1.2321e-05	ref|Arabidopsis thaliana uncharacterized protein (AT1G21520) mRNA, complete cds [NM_102001]	NM_102001	NM_102001	At.41652	838752	AT1G21520	hypothetical protein		TC384227	GO:0003674(molecular_function)|GO:0005783(endoplasmic reticulum)|GO:0006979(response to oxidative stress)	Arabidopsis thaliana uncharacterized protein (AT1G21520) mRNA, complete cds [NM_102001]	chr1:7534639-7534580
AT1G21550	AT1G21550	cytoplasm		NM_102004	191.39	190.49	236.27	142.7	200.63	366.82	783.78	609.89	779.41	508.34	965.3	1.72005	0.000123708	ref|Arabidopsis thaliana putative calcium-binding protein CML44 (AT1G21550) mRNA, complete cds [NM_102004]	NM_102004	NM_102004	At.43961	838756	AT1G21550	putative calcium-binding protein CML44		TC379347	GO:0005509(calcium ion binding)|GO:0005575(cellular_component)|GO:0008150(biological_process)	Arabidopsis thaliana putative calcium-binding protein CML44 (AT1G21550) mRNA, complete cds [NM_102004]	chr1:7553424-7553365
PDIL1-1	AT1G21750	chloroplast		NM_102024	458.98	449.89	545.27	507.6	568.08	597.18	1423.83	1167.82	1175.59	1073.88	1867.52	1.36428	0.000159604	ref|Arabidopsis thaliana protein disulfide-isomerase A1 (PDIL1-1) mRNA, complete cds [NM_102024]	NM_102024	NM_102024	At.24814	838779	PDIL1-1	protein disulfide-isomerase A1		TC402531	GO:0000326(protein storage vacuole)|GO:0000327(lytic vacuole within protein storage vacuole)|GO:0003756(protein disulfide isomerase activity)|GO:0005515(protein binding)|GO:0005773(vacuole)|GO:0005783(endoplasmic reticulum)|GO:0009505(plant-type cell wall)|GO:0009507(chloroplast)|GO:0009579(thylakoid)|GO:0009651(response to salt stress)|GO:0009790(embryo development)|GO:0010043(response to zinc i…	Arabidopsis thaliana protein disulfide-isomerase A1 (PDIL1-1) mRNA, complete cds [NM_102024]	chr1:7648419-7648478
PDIL1-1	AT1G21750	chloroplast		NM_179365	190.07	235.34	238.48	247.07	380.7	262.51	692.64	569.21	571.32	467.92	776.3	1.2486	0.000139673	ref|Arabidopsis thaliana protein disulfide-isomerase A1 (PDIL1-1) mRNA, complete cds [NM_179365]	NM_179365	NM_179365	At.24814	838779	PDIL1-1	protein disulfide-isomerase A1		TC380844	GO:0000326(protein storage vacuole)|GO:0000327(lytic vacuole within protein storage vacuole)|GO:0003756(protein disulfide isomerase activity)|GO:0005515(protein binding)|GO:0005773(vacuole)|GO:0005783(endoplasmic reticulum)|GO:0009505(plant-type cell wall)|GO:0009507(chloroplast)|GO:0009579(thylakoid)|GO:0009651(response to salt stress)|GO:0009790(embryo development)|GO:0010043(response to zinc i…	Arabidopsis thaliana protein disulfide-isomerase A1 (PDIL1-1) mRNA, complete cds [NM_179365]	chr1:7646970-7647029
AT1G22180	AT1G22180	Golgi apparatus		NM_102068	104.3	104.91	135.37	170.98	142.86	185	313.31	254.81	276.15	251.1	363.09	1.05316	0.000148947	ref|Arabidopsis thaliana sec.4-like phosphatidylinositol transfer protein (AT1G22180) mRNA, complete cds [NM_102068]	NM_102068	NM_102068	At.43225	838823	AT1G22180	sec.4-like phosphatidylinositol transfer protein		TC373280	GO:0003674(molecular_function)|GO:0005575(cellular_component)|GO:0008150(biological_process)	Arabidopsis thaliana sec.4-like phosphatidylinositol transfer protein (AT1G22180) mRNA, complete cds [NM_102068]	chr1:7828503-7828444
AT1G22990	AT1G22990	cytoplasm		NM_102147	9.72	8.82	15.84	21.04	18.97	66.41	90.24	82.23	102.88	70.29	117.62	1.98121	0.00031175	ref|Arabidopsis thaliana heavy-metal-associated domain-containing protein (AT1G22990) mRNA, complete cds [NM_102147]	NM_102147	NM_102147	At.20068	838907	AT1G22990	heavy-metal-associated domain-containing protein		TC384752	GO:0005575(cellular_component)|GO:0030001(metal ion transport)|GO:0046872(metal ion binding)	Arabidopsis thaliana heavy-metal-associated domain-containing protein (AT1G22990) mRNA, complete cds [NM_102147]	chr1:8139844-8139903
AT1G23840	AT1G23840	integral component of membrane		NM_102232	183.91	182.36	237.54	130.5	172.24	301.18	969.5	685.36	680.21	493.92	673.89	1.79928	8.3402e-05	ref|Arabidopsis thaliana uncharacterized protein (AT1G23840) mRNA, complete cds [NM_102232]	NM_102232	NM_102232	At.10950	838995	AT1G23840	hypothetical protein		TC373566		Arabidopsis thaliana uncharacterized protein (AT1G23840) mRNA, complete cds [NM_102232]	chr1:8424396-8424337
AT1G24140	AT1G24140	anchored component of membrane		NM_102260	227.87	182.49	286.88	191.15	139.71	298.75	1100.17	694.44	801.3	516.28	995.41	1.89332	0.000177175	ref|Arabidopsis thaliana matrix metalloprotease domain-containing protein (AT1G24140) mRNA, complete cds [NM_102260]	NM_102260	NM_102260	At.41476	839026	AT1G24140	matrix metalloprotease domain-containing protein		TC370056	GO:0004222(metalloendopeptidase activity)|GO:0006508(proteolysis)|GO:0008152(metabolic process)|GO:0008237(metallopeptidase activity)|GO:0008270(zinc ion binding)|GO:0031225(anchored to membrane)	Arabidopsis thaliana matrix metalloprotease domain-containing protein (AT1G24140) mRNA, complete cds [NM_102260]	chr1:8536234-8536175
AT1G24145	AT1G24145	integral component of membrane		NM_179373	434.49	380.09	480.54	315.56	246.2	588.95	1975.35	1166.97	1168.64	747.16	1333.67	1.64893	0.00124413	ref|Arabidopsis thaliana uncharacterized protein (AT1G24145) mRNA, complete cds [NM_179373]	NM_179373	NM_179373	At.47055	839027	AT1G24145	hypothetical protein		NP042676	GO:0003674(molecular_function)|GO:0008150(biological_process)	Arabidopsis thaliana uncharacterized protein (AT1G24145) mRNA, complete cds [NM_179373]	chr1:8541485-8541544
FH4	AT1G24150	integral component of membrane		NM_102261	18.11	15.47	51.24	28.02	46.15	56.81	242.09	113.21	115	99.36	159.72	2.02001	0.00168148	ref|Arabidopsis thaliana formin homologue 4 (FH4) mRNA, complete cds [NM_102261]	NM_102261	NM_102261	At.41473	839028	FH4	formin homologue 4		TC388727	GO:0003779(actin binding)|GO:0005515(protein binding)|GO:0005886(plasma membrane)|GO:0005911(cell-cell junction)|GO:0030041(actin filament polymerization)	Arabidopsis thaliana formin homologue 4 (FH4) mRNA, complete cds [NM_102261]	chr1:8551741-8551800
AT1G24530	AT1G24530	heterotrimeric G-protein complex		NM_102297	154.15	188.11	181.53	182.82	221.79	220.87	362.66	336.92	531.3	352.82	538.2	1.14767	0.000390701	ref|Arabidopsis thaliana transducin/WD-40 repeat-containing protein (AT1G24530) mRNA, complete cds [NM_102297]	NM_102297	NM_102297	At.15901	839068	AT1G24530	transducin/WD-40 repeat-containing protein		TC368189	GO:0000166(nucleotide binding)|GO:0005834(heterotrimeric G-protein complex)|GO:0005886(plasma membrane)|GO:0008150(biological_process)	Arabidopsis thaliana transducin/WD-40 repeat-containing protein (AT1G24530) mRNA, complete cds [NM_102297]	chr1:8694461-8694520
AT1G25400	AT1G25400	integral component of membrane		NM_102351	25.16	19.75	33.29	34.38	33.99	39.77	74.35	54.53	65.38	55.99	87.58	1.12139	0.000306579	ref|Arabidopsis thaliana uncharacterized protein (AT1G25400) mRNA, complete cds [NM_102351]	NM_102351	NM_102351	At.23261	839126	AT1G25400	hypothetical protein		TC370957	GO:0003674(molecular_function)|GO:0008150(biological_process)	Arabidopsis thaliana uncharacterized protein (AT1G25400) mRNA, complete cds [NM_102351]	chr1:8911249-8911190
AT1G26380	AT1G26380	endoplasmic reticulum		NM_102402	59.83	45.48	73.61	66.9	40.84	74.54	263.61	174.39	213.11	164.61	282.87	1.86782	5.12199e-05	ref|Arabidopsis thaliana FAD-binding and BBE domain-containing protein (AT1G26380) mRNA, complete cds [NM_102402]	NM_102402	NM_102402	At.15972	839180	AT1G26380	FAD-binding and BBE domain-containing protein		TC364656	GO:0003824(catalytic activity)|GO:0005783(endoplasmic reticulum)|GO:0009055(electron carrier activity)|GO:0016491(oxidoreductase activity)|GO:0050660(flavin adenine dinucleotide binding)|GO:0071456(cellular response to hypoxia)	Arabidopsis thaliana FAD-binding and BBE domain-containing protein (AT1G26380) mRNA, complete cds [NM_102402]	chr1:9126968-9126909
AT1G26390	AT1G26390	cytoplasm		NM_102403	49.03	30.63	57.99	80.22	46.49	84.88	384.56	279.9	263.99	200.15	364.04	2.35861	3.62835e-05	ref|Arabidopsis thaliana FAD-binding and BBE domain-containing protein (AT1G26390) mRNA, complete cds [NM_102403]	NM_102403	NM_102403	At.26532	839181	AT1G26390	FAD-binding and BBE domain-containing protein		TC365107	GO:0003824(catalytic activity)|GO:0009055(electron carrier activity)|GO:0016491(oxidoreductase activity)|GO:0050660(flavin adenine dinucleotide binding)	Arabidopsis thaliana FAD-binding and BBE domain-containing protein (AT1G26390) mRNA, complete cds [NM_102403]	chr1:9130821-9130762
AT1G26420	AT1G26420	cytoplasm		NM_102406	15.43	11.9	47.67	18.73	25.01	62.35	325.88	206.46	221.79	146.2	304.69	2.99731	8.25383e-05	ref|Arabidopsis thaliana FAD-binding and BBE domain-containing protein (AT1G26420) mRNA, complete cds [NM_102406]	NM_102406	NM_102406	At.41246	839184	AT1G26420	FAD-binding and BBE domain-containing protein		TC366522	GO:0003824(catalytic activity)|GO:0009055(electron carrier activity)|GO:0016491(oxidoreductase activity)|GO:0050660(flavin adenine dinucleotide binding)	Arabidopsis thaliana FAD-binding and BBE domain-containing protein (AT1G26420) mRNA, complete cds [NM_102406]	chr1:9141816-9141757
AT1G27330	AT1G27330	mitochondrion		NM_102495	2277.73	2361.92	2551.52	2503.48	2348.06	2802.97	6919.37	4551.19	5574.52	3561.35	6944.17	1.15507	0.000710668	ref|Arabidopsis thaliana Ribosome associated membrane protein RAMP4 (AT1G27330) mRNA, complete cds [NM_102495]	NM_102495	NM_102495	At.41089	839622	AT1G27330	Ribosome associated membrane protein RAMP4		TC389938	GO:0003674(molecular_function)|GO:0006979(response to oxidative stress)	Arabidopsis thaliana Ribosome associated membrane protein RAMP4 (AT1G27330) mRNA, complete cds [NM_102495]	chr1:9493866-9493925
STZ	AT1G27730	nucleus		NM_102538	258.45	319.36	421.31	388.94	218.45	437.22	788.17	682.11	791.08	528.97	851.41	1.09646	0.000220117	ref|Arabidopsis thaliana zinc finger protein STZ/ZAT10 (STZ) mRNA, complete cds [NM_102538]	NM_102538	NM_102538	At.24624	839666	STZ	zinc finger protein STZ/ZAT10		TC376811	GO:0003676(nucleic acid binding)|GO:0003700(sequence-specific DNA binding transcription factor activity)|GO:0005634(nucleus)|GO:0006979(response to oxidative stress)|GO:0008270(zinc ion binding)|GO:0009409(response to cold)|GO:0009414(response to water deprivation)|GO:0009611(response to wounding)|GO:0009644(response to high light intensity)|GO:0009651(response to salt stress)|GO:0009737(response…	Arabidopsis thaliana zinc finger protein STZ/ZAT10 (STZ) mRNA, complete cds [NM_102538]	chr1:9648411-9648352
ERF11	AT1G28370	nucleus		NM_102603	64.32	79.34	120.29	122.8	79.62	157.8	258.11	212	261.6	153.8	214.75	1.08087	0.000886809	ref|Arabidopsis thaliana ethylene-responsive transcription factor 11 (ERF11) mRNA, complete cds [NM_102603]	NM_102603	NM_102603	At.11834	839733	ERF11	ethylene-responsive transcription factor 11		TC378115	GO:0003677(DNA binding)|GO:0003700(sequence-specific DNA binding transcription factor activity)|GO:0005634(nucleus)|GO:0006355(regulation of transcription, DNA-dependent)|GO:0009873(ethylene mediated signaling pathway)	Arabidopsis thaliana ethylene-responsive transcription factor 11 (ERF11) mRNA, complete cds [NM_102603]	chr1:9956414-9956355
GRX480	AT1G28480	cytoplasm		NM_102616	21.9	23.99	55.84	23.9	34.73	63.97	294.76	165.5	139.6	80.74	162.26	2.1727	0.00303332	ref|Arabidopsis thaliana glutaredoxin-C9 (GRX480) mRNA, complete cds [NM_102616]	NM_102616	NM_102616	At.11829	839748	GRX480	glutaredoxin-C9		TC384675	GO:0005515(protein binding)|GO:0005575(cellular_component)|GO:0009055(electron carrier activity)|GO:0009751(response to salicylic acid stimulus)|GO:0009863(salicylic acid mediated signaling pathway)|GO:0009867(jasmonic acid mediated signaling pathway)|GO:0015035(protein disulfide oxidoreductase activity)	Arabidopsis thaliana glutaredoxin-C9 (GRX480) mRNA, complete cds [NM_102616]	chr1:10013693-10013634
COR413IM1	AT1G29395	chloroplast		NM_102679	1224.23	1578.43	1655.04	1847.56	3218.19	3584.12	425.56	909.24	983.26	1755.59	1180.32	-1.05589	0.042231	ref|Arabidopsis thaliana cold regulated 314 inner membrane 1 (COR413IM1) mRNA, complete cds [NM_102679]	NM_102679	NM_102679	At.24800	839815	COR413IM1	cold regulated 314 inner membrane 1		NP305631	GO:0003674(molecular_function)|GO:0009507(chloroplast)|GO:0009535(chloroplast thylakoid membrane)|GO:0009631(cold acclimation)|GO:0009737(response to abscisic acid stimulus)|GO:0009941(chloroplast envelope)|GO:0031357(integral to chloroplast inner membrane)|GO:0042631(cellular response to water deprivation)|GO:0070417(cellular response to cold)	Arabidopsis thaliana cold regulated 314 inner membrane 1 (COR413IM1) mRNA, complete cds [NM_102679]	chr1:10288459-10288400
AT1G29420	AT1G29420	mitochondrion		NM_102682	218.14	251.69	180.08	120.53	219.28	205.96	66.36	102.28	91.34	107.09	90.56	-1.12254	0.000676525	ref|Arabidopsis thaliana putative auxin-responsive protein (AT1G29420) mRNA, complete cds [NM_102682]	NM_102682	NM_102682	At.68573	839818	AT1G29420	putative auxin-responsive protein		TC378973	GO:0003674(molecular_function)|GO:0005575(cellular_component)|GO:0009733(response to auxin stimulus)	Arabidopsis thaliana putative auxin-responsive protein (AT1G29420) mRNA, complete cds [NM_102682]	chr1:10301544-10301485
AT1G29600	AT1G29600	nucleus		NM_102700	66.72	81.59	73.89	37.45	80.88	71.83	27.39	9.7	9.97	35.33	19.61	-1.7523	0.000333887	ref|Arabidopsis thaliana putative zinc finger CCCH domain-containing protein 10 (AT1G29600) mRNA, complete cds [NM_102700]	NM_102700	NM_102700	At.51825	839837	AT1G29600	putative zinc finger CCCH domain-containing protein 10		TC394099	GO:0003676(nucleic acid binding)|GO:0005575(cellular_component)|GO:0008150(biological_process)|GO:0008270(zinc ion binding)	Arabidopsis thaliana putative zinc finger CCCH domain-containing protein 10 (AT1G29600) mRNA, complete cds [NM_102700]	chr1:10346166-10346225
CAD1	AT1G29690			NM_105927	572.46	591.9	664.32	582.47	708.24	832.13	1990.23	1444.67	1630.42	1390.39	1946.73	1.35144	1.43209e-05	ref|Arabidopsis thaliana putative cinnamyl alcohol dehydrogenase 1 (CAD1) mRNA, complete cds [NM_105927]	NM_105927	NM_105927	At.35070	843600	CAD1	putative cinnamyl alcohol dehydrogenase 1		TC370545	GO:0005829(cytosol)|GO:0008270(zinc ion binding)|GO:0009809(lignin biosynthetic process)|GO:0016491(oxidoreductase activity)|GO:0016616(oxidoreductase activity, acting on the CH-OH group of donors, NAD or NADP as acceptor)|GO:0048037(cofactor binding)	Arabidopsis thaliana putative cinnamyl alcohol dehydrogenase 1 (CAD1) mRNA, complete cds [NM_105927]	chr1:27359415-27359356
WRKY71	AT1G29860	nucleus		NM_102726	9.23	9.05	8.85	8.97	9.23	9.3	24.7	23.9	20.78	33.83	43.23	1.68558	0.000409969	ref|Arabidopsis thaliana putative WRKY transcription factor 71 (WRKY71) mRNA, complete cds [NM_102726]	NM_102726	NM_102726	At.26281	839864	WRKY71	putative WRKY transcription factor 71		TC377620	GO:0003700(sequence-specific DNA binding transcription factor activity)|GO:0006355(regulation of transcription, DNA-dependent)	Arabidopsis thaliana putative WRKY transcription factor 71 (WRKY71) mRNA, complete cds [NM_102726]	chr1:10455554-10455613
AT1G30720	AT1G30720	extracellular region		NM_102808	11.85	24.86	13.62	25.76	25.2	29.39	64.44	48.15	48.48	39.34	66.63	1.29405	0.000371592	ref|Arabidopsis thaliana FAD-binding and BBE domain-containing protein (AT1G30720) mRNA, complete cds [NM_102808]	NM_102808	NM_102808	At.17080	839952	AT1G30720	FAD-binding and BBE domain-containing protein		TC365327	GO:0003824(catalytic activity)|GO:0009055(electron carrier activity)|GO:0016491(oxidoreductase activity)|GO:0050660(flavin adenine dinucleotide binding)	Arabidopsis thaliana FAD-binding and BBE domain-containing protein (AT1G30720) mRNA, complete cds [NM_102808]	chr1:10899717-10899776
AT1G30730	AT1G30730	cytoplasm		NM_102809	7.81	7.8	7.8	7.81	7.81	19.77	42.21	20.95	19.15	27.93	53.09	1.73694	0.00542106	ref|Arabidopsis thaliana FAD-binding and BBE domain-containing protein (AT1G30730) mRNA, complete cds [NM_102809]	NM_102809	NM_102809	At.40495	839953	AT1G30730	FAD-binding and BBE domain-containing protein		TC366635	GO:0003824(catalytic activity)|GO:0009055(electron carrier activity)|GO:0016491(oxidoreductase activity)|GO:0050660(flavin adenine dinucleotide binding)	Arabidopsis thaliana FAD-binding and BBE domain-containing protein (AT1G30730) mRNA, complete cds [NM_102809]	chr1:10902345-10902404
AT1G30755	AT1G30755	nucleus		NM_102812	79.91	59.12	78.24	61.22	89.28	105.44	252.13	153.74	174.83	135.74	196.33	1.21081	0.000538446	ref|Arabidopsis thaliana uncharacterized protein (AT1G30755) mRNA, complete cds [NM_102812]	NM_102812	NM_102812	At.43349	839956	AT1G30755	hypothetical protein		TC361964	GO:0005575(cellular_component)|GO:0008150(biological_process)	Arabidopsis thaliana uncharacterized protein (AT1G30755) mRNA, complete cds [NM_102812]	chr1:10906106-10906047
VSR6	AT1G30900	Golgi transport complex		NM_102827	244.9	216.6	267.02	209.03	165.36	315.51	1597.22	1118.2	962.56	677.49	1165.92	2.22378	0.000137468	ref|Arabidopsis thaliana vacuolar sorting receptor 6 (VSR6) mRNA, complete cds [NM_102827]	NM_102827	NM_102827	At.51844	839974	VSR6	vacuolar sorting receptor 6		NP229965	GO:0005509(calcium ion binding)|GO:0005887(integral to plasma membrane)|GO:0006623(protein targeting to vacuole)|GO:0017119(Golgi transport complex)	Arabidopsis thaliana vacuolar sorting receptor 6 (VSR6) mRNA, complete cds [NM_102827]	chr1:11000465-11000524
AGO2	AT1G31280	nucleus		NM_102866	27.5	13.39	26.24	16.95	40.95	58.27	71.94	63.02	43.05	71.11	68.48	1.05604	0.00497328	ref|Arabidopsis thaliana Argonaute family protein (AGO2) mRNA, complete cds [NM_102866]	NM_102866	NM_102866	At.40380	840016	AGO2	Argonaute family protein		TC359277	GO:0005575(cellular_component)|GO:0035197(siRNA binding)|GO:0042742(defense response to bacterium)|GO:0051607(defense response to virus)	Arabidopsis thaliana Argonaute family protein (AGO2) mRNA, complete cds [NM_102866]	chr1:11185041-11185100
AOX1D	AT1G32350	respiratory chain		NM_102968	20.63	19.82	42.99	29.66	38.93	64.72	370.32	155.81	257.73	97.61	314.89	2.72758	0.00165441	ref|Arabidopsis thaliana alternative oxidase 3 (AOX1D) mRNA, complete cds [NM_102968]	NM_102968	NM_102968	At.40153	840127	AOX1D	alternative oxidase 3		TC369825	GO:0005740(mitochondrial envelope)|GO:0009916(alternative oxidase activity)|GO:0055114(oxidation-reduction process)	Arabidopsis thaliana alternative oxidase 3 (AOX1D) mRNA, complete cds [NM_102968]	chr1:11667401-11667245
AT1G32550	AT1G32550	chloroplast		NM_001160917	3953.67	4101.01	3772.91	4027.53	4199.06	4202.47	316.08	368.23	330.64	350.93	284.8	-3.61421	2.84584e-12	ref|Arabidopsis thaliana ferredoxin (AT1G32550) mRNA, complete cds [NM_001160917]	NM_001160917	NM_001160917	At.20012	840149	AT1G32550	ferredoxin		TC379420	GO:0009055(electron carrier activity)|GO:0009507(chloroplast)|GO:0022900(electron transport chain)	Arabidopsis thaliana ferredoxin (AT1G32550) mRNA, complete cds [NM_001160917]	chr1:11772610-11772010
SBT3.5	AT1G32940	extracellular region		NM_103027	71.89	72.12	81.11	82.86	77.56	105.95	381.14	212.72	234.57	178.36	316.12	1.69152	0.000431608	ref|Arabidopsis thaliana Subtilase-like protein (SBT3.5) mRNA, complete cds [NM_103027]	NM_103027	NM_103027	At.11958	840188	SBT3.5	Subtilase-like protein		TC360540	GO:0004252(serine-type endopeptidase activity)|GO:0005618(cell wall)|GO:0006508(proteolysis)|GO:0008152(metabolic process)|GO:0042802(identical protein binding)|GO:0048046(apoplast)	Arabidopsis thaliana Subtilase-like protein (SBT3.5) mRNA, complete cds [NM_103027]	chr1:11940039-11940098
SBT3.3	AT1G32960	plant-type cell wall		NM_103029	16.44	28.55	22.99	32.03	20.16	32.55	159.17	83.58	92.6	66.21	118.82	2.03171	0.000511804	ref|Arabidopsis thaliana Subtilase-like protein (SBT3.3) mRNA, complete cds [NM_103029]	NM_103029	NM_103029	At.44834	840190	SBT3.3	Subtilase-like protein		TC359561	GO:0004252(serine-type endopeptidase activity)|GO:0006508(proteolysis)|GO:0008152(metabolic process)|GO:0009505(plant-type cell wall)|GO:0042802(identical protein binding)|GO:0048046(apoplast)	Arabidopsis thaliana Subtilase-like protein (SBT3.3) mRNA, complete cds [NM_103029]	chr1:11947400-11947459
AT1G33030	AT1G33030	cytosol		NM_103036	93.38	79.47	68.2	65.25	66.36	111.29	607.71	377.93	478.05	303.83	604.25	2.55607	5.45848e-05	ref|Arabidopsis thaliana O-methyltransferase-like protein (AT1G33030) mRNA, complete cds [NM_103036]	NM_103036	NM_103036	At.28260	840198	AT1G33030	O-methyltransferase-like protein		TC371309	GO:0005829(cytosol)|GO:0008171(O-methyltransferase activity)|GO:0009809(lignin biosynthetic process)	Arabidopsis thaliana O-methyltransferase-like protein (AT1G33030) mRNA, complete cds [NM_103036]	chr1:11964956-11964897
CYP76C6	AT1G33720	membrane		NM_103092	322.94	316.3	353.23	236.13	373.63	348.23	842.62	601.19	617.21	641.04	825.15	1.11775	4.8349e-05	ref|Arabidopsis thaliana cytochrome P450, family 76, subfamily C, polypeptide 6 (CYP76C6) mRNA, complete cds [NM_103092]	NM_103092	NM_103092	At.49936	840263	CYP76C6	cytochrome P450, family 76, subfamily C, polypeptide 6		TC367157	GO:0004497(monooxygenase activity)|GO:0005506(iron ion binding)|GO:0009055(electron carrier activity)|GO:0019825(oxygen binding)|GO:0020037(heme binding)|GO:0055114(oxidation-reduction process)	Arabidopsis thaliana cytochrome P450, family 76, subfamily C, polypeptide 6 (CYP76C6) mRNA, complete cds [NM_103092]	chr1:12221201-12221142
AT1G33840	AT1G33840	chloroplast		NM_103106	26.53	27.64	24.85	31.76	27.72	33.26	122.43	73.92	69.09	57.19	73.05	1.46697	0.000809562	ref|Arabidopsis thaliana uncharacterized protein (AT1G33840) mRNA, complete cds [NM_103106]	NM_103106	NM_103106	At.51914	840280	AT1G33840	hypothetical protein		NP2709658	GO:0003674(molecular_function)|GO:0005575(cellular_component)|GO:0008150(biological_process)	Arabidopsis thaliana uncharacterized protein (AT1G33840) mRNA, complete cds [NM_103106]	chr1:12284090-12283899
AT1G33950	AT1G33950			NM_103117	56.43	50.54	40.75	54.93	22.68	40.92	173.95	160.17	144.71	72.81	151.4	1.66386	0.00029711	ref|Arabidopsis thaliana avirulence induced protein (AT1G33950) mRNA, complete cds [NM_103117]	NM_103117	NM_103117	At.51924	840292	AT1G33950	avirulence induced protein		NP10427153	GO:0005525(GTP binding)|GO:0009617(response to bacterium)	Arabidopsis thaliana avirulence induced protein (AT1G33950) mRNA, complete cds [NM_103117]	chr1:12333151-12333092
AIG1	AT1G33960	chloroplast		NM_103118	28.67	14.53	41.13	21.89	20.18	86.76	659.81	481.69	446.69	288.59	650.55	3.83064	4.18562e-05	ref|Arabidopsis thaliana protein AIG1 (AIG1) mRNA, complete cds [NM_103118]	NM_103118	NM_103118	At.10803	840293	AIG1	protein AIG1		TC368461	GO:0005525(GTP binding)|GO:0009617(response to bacterium)	Arabidopsis thaliana protein AIG1 (AIG1) mRNA, complete cds [NM_103118]	chr1:12348072-12348131
AT1G34060	AT1G34060	extracellular region		NM_103128	80.72	98.29	89.21	61.91	94.62	113.02	12.51	8.72	8.92	32.44	21.01	-2.42238	1.67955e-05	ref|Arabidopsis thaliana Pyridoxal phosphate-dependent transferase domain-containing protein (AT1G34060) mRNA, complete cds [NM_103128]	NM_103128	NM_103128	At.26614	840303	AT1G34060	Pyridoxal phosphate-dependent transferase domain-containing protein		TC366551	GO:0003824(catalytic activity)|GO:0016846(carbon-sulfur lyase activity)|GO:0030170(pyridoxal phosphate binding)	Arabidopsis thaliana Pyridoxal phosphate-dependent transferase domain-containing protein (AT1G34060) mRNA, complete cds [NM_103128]	chr1:12396644-12396585
NAC016	AT1G34180	nucleus		NM_103141	9.5	9.49	13.64	9.28	9.41	9.51	63.86	46.84	52.8	56.21	96.47	2.64093	8.96683e-05	ref|Arabidopsis thaliana NAC domain containing protein 16 (NAC016) mRNA, complete cds [NM_103141]	NM_103141	NM_103141	At.39788	840317	NAC016	NAC domain containing protein 16		TC362742	GO:0003700(sequence-specific DNA binding transcription factor activity)|GO:0005575(cellular_component)|GO:0007275(multicellular organismal development)|GO:0010200(response to chitin)	Arabidopsis thaliana NAC domain containing protein 16 (NAC016) mRNA, complete cds [NM_103141]	chr1:12450996-12451055
AT1G34420	AT1G34420	integral component of membrane		NM_103165	130.82	133.57	169.72	120.73	131.13	206.41	699.24	503.39	483.94	353.9	517.5	1.7823	6.47416e-05	ref|Arabidopsis thaliana leucine-rich repeat transmembrane protein kinase-like protein (AT1G34420) mRNA, complete cds [NM_103165]	NM_103165	NM_103165	At.51931	840345	AT1G34420	leucine-rich repeat transmembrane protein kinase-like protein		TC359476	GO:0004672(protein kinase activity)|GO:0005524(ATP binding)|GO:0005575(cellular_component)|GO:0006468(protein phosphorylation)	Arabidopsis thaliana leucine-rich repeat transmembrane protein kinase-like protein (AT1G34420) mRNA, complete cds [NM_103165]	chr1:12587505-12587564
EXL1	AT1G35140	apoplast		NM_129068	121.61	107.5	110.25	117.83	102.47	137	44.5	38.7	47.44	53.87	54.01	-1.28331	1.49905e-06	ref|Arabidopsis thaliana protein exordium like 1 (EXL1) mRNA, complete cds [NM_129068]	NM_129068	NM_129068	At.37700	818081	EXL1	protein exordium like 1		TC372384	GO:0003674(molecular_function)|GO:0008150(biological_process)	Arabidopsis thaliana protein exordium like 1 (EXL1) mRNA, complete cds [NM_129068]	chr2:14817169-14817110
AT1G35210	AT1G35210	mitochondrion		NM_103219	29.98	37.26	76.54	44.66	56.03	76.55	167.48	124.79	171.3	103.49	185.1	1.49141	0.00024563	ref|Arabidopsis thaliana uncharacterized protein (AT1G35210) mRNA, complete cds [NM_103219]	NM_103219	NM_103219	At.39615	840410	AT1G35210	hypothetical protein		TC399265	GO:0003674(molecular_function)|GO:0010224(response to UV-B)	Arabidopsis thaliana uncharacterized protein (AT1G35210) mRNA, complete cds [NM_103219]	chr1:12897241-12897182
AGP5	AT1G35230	plasma membrane		NM_103221	8.63	8.71	9.89	8.47	8.66	32.72	225.94	107.7	72.64	72.53	159.2	3.31218	0.00203123	ref|Arabidopsis thaliana arabinogalactan protein 5 (AGP5) mRNA, complete cds [NM_103221]	NM_103221	NM_103221	At.25010	840412	AGP5	arabinogalactan protein 5		TC386312		Arabidopsis thaliana arabinogalactan protein 5 (AGP5) mRNA, complete cds [NM_103221]	chr1:12917644-12917703
AT1G35710	AT1G35710	integral component of membrane		NM_103273	504.14	409.68	593.48	285.92	495.77	631.73	2776.67	1473.07	1279.46	1369.94	1810.69	1.83935	0.000792639	ref|Arabidopsis thaliana putative leucine-rich repeat receptor-like protein (AT1G35710) mRNA, complete cds [NM_103273]	NM_103273	NM_103273	At.15433	840475	AT1G35710	putative leucine-rich repeat receptor-like protein		TC395720	GO:0004672(protein kinase activity)|GO:0004674(protein serine/threonine kinase activity)|GO:0004713(protein tyrosine kinase activity)|GO:0005524(ATP binding)|GO:0006468(protein phosphorylation)|GO:0007169(transmembrane receptor protein tyrosine kinase signaling pathway)	Arabidopsis thaliana putative leucine-rich repeat receptor-like protein (AT1G35710) mRNA, complete cds [NM_103273]	chr1:13221055-13221114
AT1G35710	AT1G35710	integral component of membrane		BP795037	118.07	111.07	145.84	94.88	107.72	128.16	464.22	290.24	255.78	223.74	283.98	1.36796	0.000951614	gb|BP795037 RAFL7 Arabidopsis thaliana cDNA clone RAFL07-63-C22 3', mRNA sequence [BP795037]		BP795037	At.74997	840475	AT1G35710	putative leucine-rich repeat receptor-like protein			GO:0004672(protein kinase activity)|GO:0004674(protein serine/threonine kinase activity)|GO:0004713(protein tyrosine kinase activity)|GO:0005524(ATP binding)|GO:0006468(protein phosphorylation)|GO:0007169(transmembrane receptor protein tyrosine kinase signaling pathway)	BP795037 RAFL7 Arabidopsis thaliana cDNA clone RAFL07-63-C22 3', mRNA sequence [BP795037]	chr1:13224353-13224294
AT1G36622	AT1G36622	integral component of membrane		NM_001084200	35.62	30.16	44.53	58.92	42.9	111.1	409.39	252.98	343.35	231.98	496.7	2.68684	0.000137969	ref|Arabidopsis thaliana uncharacterized protein (AT1G36622) mRNA, complete cds [NM_001084200]	NM_001084200	NM_001084200	At.68331	5007772	AT1G36622	hypothetical protein		TC395226		Arabidopsis thaliana uncharacterized protein (AT1G36622) mRNA, complete cds [NM_001084200]	chr1:13836333-13836274
AT1G36640	AT1G36640	integral component of membrane		NM_103338	24.46	11.57	21.67	34	19.13	26.49	87.37	69.38	69.8	36.71	132.9	1.79158	0.00383217	ref|Arabidopsis thaliana uncharacterized protein (AT1G36640) mRNA, complete cds [NM_103338]	NM_103338	NM_103338	At.39347	840572	AT1G36640	hypothetical protein		TC396203	GO:0003674(molecular_function)|GO:0008150(biological_process)	Arabidopsis thaliana uncharacterized protein (AT1G36640) mRNA, complete cds [NM_103338]	chr1:13853239-13853180
AT1G43910	AT1G43910	Golgi apparatus		NM_103518	114.58	88.9	136.33	97.79	41.44	73.36	851.87	485.19	596.71	251.73	814.26	2.7041	0.00069977	ref|Arabidopsis thaliana P-loop containing nucleoside triphosphate hydrolase-like protein (AT1G43910) mRNA, complete cds [NM_103518]	NM_103518	NM_103518	At.48277	840990	AT1G43910	P-loop containing nucleoside triphosphate hydrolase-like protein		TC366383	GO:0000166(nucleotide binding)|GO:0005524(ATP binding)|GO:0009506(plasmodesma)|GO:0009737(response to abscisic acid stimulus)|GO:0016887(ATPase activity)|GO:0017111(nucleoside-triphosphatase activity)	Arabidopsis thaliana P-loop containing nucleoside triphosphate hydrolase-like protein (AT1G43910) mRNA, complete cds [NM_103518]	chr1:16656186-16656127
AT1G44130	AT1G44130	plant-type cell wall		NM_103539	9.72	15.52	30.52	10.32	33.11	62.01	384.44	230.56	291	175.82	455.94	3.51694	0.000199096	ref|Arabidopsis thaliana aspartyl protease-like protein (AT1G44130) mRNA, complete cds [NM_103539]	NM_103539	NM_103539	At.52031	841016	AT1G44130	aspartyl protease-like protein		TC371482	GO:0004190(aspartic-type endopeptidase activity)|GO:0006508(proteolysis)|GO:0009505(plant-type cell wall)	Arabidopsis thaliana aspartyl protease-like protein (AT1G44130) mRNA, complete cds [NM_103539]	chr1:16787597-16787538
AT1G44830	AT1G44830	nucleus		NM_103564	152.07	130.53	184.14	122.74	157.63	138.34	51.37	64.78	53.33	65.83	43.83	-1.40239	1.25018e-05	ref|Arabidopsis thaliana ethylene-responsive transcription factor ERF014 (AT1G44830) mRNA, complete cds [NM_103564]	NM_103564	NM_103564	At.50652	841047	AT1G44830	ethylene-responsive transcription factor ERF014		TC383312	GO:0003677(DNA binding)|GO:0003700(sequence-specific DNA binding transcription factor activity)|GO:0005634(nucleus)|GO:0006355(regulation of transcription, DNA-dependent)|GO:1900030(regulation of pectin biosynthetic process)	Arabidopsis thaliana ethylene-responsive transcription factor ERF014 (AT1G44830) mRNA, complete cds [NM_103564]	chr1:16934347-16934406
TRX5	AT1G45145	apoplast		NM_103588	2847.33	2934.08	3549.26	4430.39	2265.22	4933.29	15780.6	9769.39	12737.9	8088.29	16380.4	1.84519	0.000230829	ref|Arabidopsis thaliana thioredoxin H5 (TRX5) mRNA, complete cds [NM_103588]	NM_103588	NM_103588	At.22939	841082	TRX5	thioredoxin H5		TC396062	GO:0005829(cytosol)|GO:0005886(plasma membrane)|GO:0006979(response to oxidative stress)|GO:0009506(plasmodesma)|GO:0010188(response to microbial phytotoxin)|GO:0016671(oxidoreductase activity, acting on a sulfur group of donors, disulfide as acceptor)|GO:0046686(response to cadmium ion)|GO:0050832(defense response to fungus)	Arabidopsis thaliana thioredoxin H5 (TRX5) mRNA, complete cds [NM_103588]	chr1:17075346-17075287
AT1G47480	AT1G47480	nucleus		NM_103640	61.88	41.39	61.82	75.84	43.2	68.98	186.47	133.57	155.86	116.69	168	1.37004	4.55543e-05	ref|Arabidopsis thaliana alpha/beta-hydrolase domain-containing protein (AT1G47480) mRNA, complete cds [NM_103640]	NM_103640	NM_103640	At.43200	841155	AT1G47480	alpha/beta-hydrolase domain-containing protein		TC373519	GO:0005575(cellular_component)|GO:0008152(metabolic process)|GO:0016787(hydrolase activity)	Arabidopsis thaliana alpha/beta-hydrolase domain-containing protein (AT1G47480) mRNA, complete cds [NM_103640]	chr1:17419226-17419285
AT1G47730	AT1G47730	nucleus		NM_103666	75.29	51.56	43.97	73.05	28.54	17.46	9.18	10.27	22.48	32.63	29.3	-1.21773	0.0384691	ref|Arabidopsis thaliana putative F-box protein (AT1G47730) mRNA, complete cds [NM_103666]	NM_103666	NM_103666	At.65988	841184	AT1G47730	putative F-box protein		TC372141	GO:0003674(molecular_function)|GO:0008150(biological_process)	Arabidopsis thaliana putative F-box protein (AT1G47730) mRNA, complete cds [NM_103666]	chr1:17564013-17563954
RLP7	AT1G47890	integral component of membrane		NM_103687	39.2	48.23	45.06	53.98	36.54	53.96	250.61	142.2	137.68	117.87	178.64	1.84119	0.000349796	ref|Arabidopsis thaliana receptor like protein 7 (RLP7) mRNA, complete cds [NM_103687]	NM_103687	NM_103687	At.52064	841206	RLP7	receptor like protein 7		TC359249	GO:0006952(defense response)|GO:0007165(signal transduction)|GO:0016301(kinase activity)	Arabidopsis thaliana receptor like protein 7 (RLP7) mRNA, complete cds [NM_103687]	chr1:17646969-17647028
AT1G47980	AT1G47980	extracellular region		NM_103694	9.3	9.69	9.59	9.22	9.08	9.14	73.58	45.29	15.81	25.12	55.02	2.20215	0.00576712	ref|Arabidopsis thaliana uncharacterized protein (AT1G47980) mRNA, complete cds [NM_103694]	NM_103694	NM_103694	At.17708	841216	AT1G47980	hypothetical protein		TC393965	GO:0003674(molecular_function)|GO:0008150(biological_process)	Arabidopsis thaliana uncharacterized protein (AT1G47980) mRNA, complete cds [NM_103694]	chr1:17692073-17692014
AT1G48210	AT1G48210	plasma membrane		NM_103718	24.6	11.84	43.3	22.23	46.15	52.57	84.24	55.28	76.48	61.14	105.15	1.19273	0.00319111	ref|Arabidopsis thaliana serine/threonine protein kinase (AT1G48210) mRNA, complete cds [NM_103718]	NM_103718	NM_103718	At.20838	841241	AT1G48210	serine/threonine protein kinase		NP221697	GO:0004672(protein kinase activity)|GO:0004674(protein serine/threonine kinase activity)|GO:0005524(ATP binding)|GO:0005886(plasma membrane)|GO:0006468(protein phosphorylation)|GO:0016301(kinase activity)	Arabidopsis thaliana serine/threonine protein kinase (AT1G48210) mRNA, complete cds [NM_103718]	chr1:17800254-17800431
ATHAL3B	AT1G48605	cytoplasm		NM_202265	33.82	31.3	49.06	20.05	34.33	47.84	102.88	75.13	90.12	74.11	111.1	1.32993	9.86772e-05	ref|Arabidopsis thaliana putative phosphopantothenoylcysteine decarboxylase (ATHAL3B) mRNA, complete cds [NM_202265]	NM_202265	NM_202265	At.47622	2745818	ATHAL3B	putative phosphopantothenoylcysteine decarboxylase		NP236383	GO:0004633(phosphopantothenoylcysteine decarboxylase activity)|GO:0005575(cellular_component)|GO:0009055(electron carrier activity)|GO:0010181(FMN binding)|GO:0015937(coenzyme A biosynthetic process)|GO:0042538(hyperosmotic salinity response)	Arabidopsis thaliana putative phosphopantothenoylcysteine decarboxylase (ATHAL3B) mRNA, complete cds [NM_202265]	chr1:17969652-17969593
AT1G49000	AT1G49000	mitochondrion		NM_103793	44.73	15.14	50.1	33.86	33.64	57.99	189.02	107.07	98.2	86.24	144.41	1.67127	0.00111507	ref|Arabidopsis thaliana uncharacterized protein (AT1G49000) mRNA, complete cds [NM_103793]	NM_103793	NM_103793	At.43849	841322	AT1G49000	hypothetical protein		TC381136	GO:0003674(molecular_function)|GO:0008150(biological_process)	Arabidopsis thaliana uncharacterized protein (AT1G49000) mRNA, complete cds [NM_103793]	chr1:18123672-18123613
AT1G49990	AT1G49990	cellular_component		NM_103887	202.04	223.71	168.94	183.34	172.17	186.01	97.71	103.81	60.26	118.51	83.19	-1.03062	3.62221e-05	ref|Arabidopsis thaliana F-box protein (AT1G49990) mRNA, complete cds [NM_103887]	NM_103887	NM_103887	At.50946	841423	AT1G49990	F-box protein		TC367981	GO:0003674(molecular_function)|GO:0005575(cellular_component)|GO:0008150(biological_process)	Arabidopsis thaliana F-box protein (AT1G49990) mRNA, complete cds [NM_103887]	chr1:18514726-18514785
AT1G50400	AT1G50400	mitochondrial outer membrane		NM_103923	17.45	10.29	9.63	13.06	25.6	20.69	42.45	36.48	38.38	14.36	45.35	1.13506	0.00813946	ref|Arabidopsis thaliana mitochondrial import receptor subunit TOM40 (AT1G50400) mRNA, complete cds [NM_103923]	NM_103923	NM_103923	At.50793	841462	AT1G50400	mitochondrial import receptor subunit TOM40		NP318964	GO:0005741(mitochondrial outer membrane)|GO:0006820(anion transport)|GO:0008308(voltage-gated anion channel activity)|GO:0055085(transmembrane transport)	Arabidopsis thaliana mitochondrial import receptor subunit TOM40 (AT1G50400) mRNA, complete cds [NM_103923]	chr1:18670112-18670269
HKL1	AT1G50460	integral component of mitochondrial outer membrane		NM_103929	1042.31	1020.98	883.77	754.6	778.82	813.53	296.4	360.47	358.65	395.9	288.59	-1.37578	7.03554e-06	ref|Arabidopsis thaliana hexokinase (HKL1) mRNA, complete cds [NM_103929]	NM_103929	NM_103929	At.27557	841468	HKL1	hexokinase		TC362576	GO:0004340(glucokinase activity)|GO:0004396(hexokinase activity)|GO:0005524(ATP binding)|GO:0005739(mitochondrion)|GO:0006970(response to osmotic stress)|GO:0008865(fructokinase activity)|GO:0009409(response to cold)|GO:0009536(plastid)|GO:0009651(response to salt stress)	Arabidopsis thaliana hexokinase (HKL1) mRNA, complete cds [NM_103929]	chr1:18697308-18697367
AT1G51620	AT1G51620	nucleus		NM_104040	9.63	9.7	15.79	9.44	11.23	21.34	86.49	41.17	51.71	46.86	87.87	2.28889	0.000469236	ref|Arabidopsis thaliana protein kinase domain-containing protein (AT1G51620) mRNA, complete cds [NM_104040]	NM_104040	NM_104040	At.49971	841587	AT1G51620	protein kinase domain-containing protein		NP306423	GO:0004672(protein kinase activity)|GO:0004674(protein serine/threonine kinase activity)|GO:0005524(ATP binding)|GO:0005575(cellular_component)|GO:0006468(protein phosphorylation)|GO:0016301(kinase activity)	Arabidopsis thaliana protein kinase domain-containing protein (AT1G51620) mRNA, complete cds [NM_104040]	chr1:19141547-19141606
AT1G51790	AT1G51790	plasma membrane		NM_104058	70.3	41.56	77.89	65.7	108.88	151.57	425.71	284.1	300.36	236.62	298.53	1.84578	8.82329e-05	ref|Arabidopsis thaliana leucine-rich repeat protein kinase-like protein (AT1G51790) mRNA, complete cds [NM_104058]	NM_104058	NM_104058	At.37749	841605	AT1G51790	leucine-rich repeat protein kinase-like protein		NP306434	GO:0006468(protein phosphorylation)|GO:0016301(kinase activity)	Arabidopsis thaliana leucine-rich repeat protein kinase-like protein (AT1G51790) mRNA, complete cds [NM_104058]	chr1:19206939-19206880
AT1G51800	AT1G51800	plasma membrane		NM_104059	20.85	10.77	25.71	24.65	42.85	67.68	353.06	184.76	166.79	160.78	279.13	2.83477	0.000339215	ref|Arabidopsis thaliana putative leucine-rich repeat protein kinase (AT1G51800) mRNA, complete cds [NM_104059]	NM_104059	NM_104059	At.37745	841606	AT1G51800	putative leucine-rich repeat protein kinase		TC359531	GO:0016301(kinase activity)|GO:0050832(defense response to fungus)	Arabidopsis thaliana putative leucine-rich repeat protein kinase (AT1G51800) mRNA, complete cds [NM_104059]	chr1:19217757-19217816
AT1G51850	AT1G51850	plasma membrane		NM_104065	34.81	27.4	27.07	36.86	26.01	22.56	80.84	51.31	63.47	50.82	59.12	1.06953	0.000267137	ref|Arabidopsis thaliana Leucine-rich repeat protein kinase family protein (AT1G51850) mRNA, complete cds [NM_104065]	NM_104065	NM_104065	At.37727	841612	AT1G51850	Leucine-rich repeat protein kinase family protein		TC402052	GO:0005886(plasma membrane)|GO:0006468(protein phosphorylation)|GO:0009506(plasmodesma)|GO:0016301(kinase activity)	Arabidopsis thaliana Leucine-rich repeat protein kinase family protein (AT1G51850) mRNA, complete cds [NM_104065]	chr1:19253034-19252975
AT1G51860	AT1G51860	integral component of membrane		NM_104066	16.52	11.9	36.22	21.15	33.93	87.47	314.02	170.72	189.12	175.65	250.28	2.67124	9.08342e-05	ref|Arabidopsis thaliana putative LRR receptor-like serine/threonine-protein kinase (AT1G51860) mRNA, complete cds [NM_104066]	NM_104066	NM_104066	At.52143	841613	AT1G51860	putative LRR receptor-like serine/threonine-protein kinase		NP2708694	GO:0006468(protein phosphorylation)|GO:0016301(kinase activity)	Arabidopsis thaliana putative LRR receptor-like serine/threonine-protein kinase (AT1G51860) mRNA, complete cds [NM_104066]	chr1:19257712-19257653
AT1G51890	AT1G51890	extracellular region		NM_104069	22.34	33.4	47.61	22.99	33.96	86.49	485.19	257.1	271.63	269.71	468.34	3.09066	0.000117842	ref|Arabidopsis thaliana putative leucine-rich repeat protein kinase (AT1G51890) mRNA, complete cds [NM_104069]	NM_104069	NM_104069	At.49312	841616	AT1G51890	putative leucine-rich repeat protein kinase		NP2708691	GO:0006468(protein phosphorylation)|GO:0016301(kinase activity)|GO:0042742(defense response to bacterium)	Arabidopsis thaliana putative leucine-rich repeat protein kinase (AT1G51890) mRNA, complete cds [NM_104069]	chr1:19274892-19274833
AT1G51920	AT1G51920	extracellular region		NM_104073	95.33	71.35	51.18	65.76	43.99	87.5	432.12	285.02	404.43	240.96	435.66	2.37801	2.91935e-05	ref|Arabidopsis thaliana uncharacterized protein (AT1G51920) mRNA, complete cds [NM_104073]	NM_104073	NM_104073	At.37704	841620	AT1G51920	hypothetical protein		NP2708682	GO:0003674(molecular_function)|GO:0008150(biological_process)	Arabidopsis thaliana uncharacterized protein (AT1G51920) mRNA, complete cds [NM_104073]	chr1:19294508-19294567
AT1G52100	AT1G52100	membrane		NM_001198273	61.37	52.65	72.9	46.51	58.56	41.96	124.98	158.23	99.58	91.89	89.49	1.01953	0.00151804	ref|Arabidopsis thaliana jacalin-like lectin domain-containing protein (AT1G52100) mRNA, complete cds [NM_001198273]	NM_001198273	NM_001198273	At.37669	841640	AT1G52100	jacalin-like lectin domain-containing protein		TC367063	GO:0003674(molecular_function)|GO:0008150(biological_process)|GO:0016020(membrane)	Arabidopsis thaliana jacalin-like lectin domain-containing protein (AT1G52100) mRNA, complete cds [NM_001198273]	chr1:19383417-19383358
AT1G52190	AT1G52190	membrane		NM_104099	871.58	840.52	783.93	624.37	948.87	870.98	260.65	365.88	453.24	554.4	408.14	-1.01135	0.000152659	ref|Arabidopsis thaliana putative peptide transporter (AT1G52190) mRNA, complete cds [NM_104099]	NM_104099	NM_104099	At.25542	841649	AT1G52190	putative peptide transporter		TC383061	GO:0005215(transporter activity)|GO:0006857(oligopeptide transport)|GO:0016020(membrane)	Arabidopsis thaliana putative peptide transporter (AT1G52190) mRNA, complete cds [NM_104099]	chr1:19437257-19437316
AT1G52200	AT1G52200	integral component of membrane		NM_104100	104.54	144.15	160.69	169.67	197.18	327.26	680.77	559.33	714.57	535.7	792.83	1.83606	1.36015e-05	ref|Arabidopsis thaliana PLAC8 family protein (AT1G52200) mRNA, complete cds [NM_104100]	NM_104100	NM_104100	At.37647	841650	AT1G52200	PLAC8 family protein		TC378755	GO:0003674(molecular_function)|GO:0005886(plasma membrane)|GO:0006979(response to oxidative stress)	Arabidopsis thaliana PLAC8 family protein (AT1G52200) mRNA, complete cds [NM_104100]	chr1:19442356-19442297
IAA6	AT1G52830	nucleus		NM_104161	164.36	178.01	185.43	217.29	244.99	247.85	90.3	85.28	75.61	82.82	74.37	-1.33691	3.16151e-05	ref|Arabidopsis thaliana auxin-responsive protein IAA6 (IAA6) mRNA, complete cds [NM_104161]	NM_104161	NM_104161	At.10795	841717	IAA6	auxin-responsive protein IAA6		TC379635	GO:0003700(sequence-specific DNA binding transcription factor activity)|GO:0005634(nucleus)|GO:0009704(de-etiolation)|GO:0009733(response to auxin stimulus)	Arabidopsis thaliana auxin-responsive protein IAA6 (IAA6) mRNA, complete cds [NM_104161]	chr1:19672747-19672688
MRD1	AT1G53480	mitochondrion		NM_104226	11.66	18.46	26.55	13.08	22.77	26	949.08	942.29	989	872.78	822.92	5.53394	1.00329e-10	ref|Arabidopsis thaliana mto 1 responding down 1 protein (MRD1) mRNA, complete cds [NM_104226]	NM_104226	NM_104226	At.43960	841783	MRD1	mto 1 responding down 1 protein		TC385290	GO:0003674(molecular_function)|GO:0005575(cellular_component)|GO:0008150(biological_process)	Arabidopsis thaliana mto 1 responding down 1 protein (MRD1) mRNA, complete cds [NM_104226]	chr1:19963554-19963495
AT1G53490	AT1G53490	nucleus		NM_104227	16.58	24.73	27.99	29.58	26.66	20.33	83.74	71.35	64.09	70.41	75.32	1.58589	3.33847e-07	ref|Arabidopsis thaliana RING/U-box domain-containing protein (AT1G53490) mRNA, complete cds [NM_104227]	NM_104227	NM_104227	At.72477	841784	AT1G53490	RING/U-box domain-containing protein			GO:0003677(DNA binding)|GO:0005575(cellular_component)|GO:0008150(biological_process)	Arabidopsis thaliana RING/U-box domain-containing protein (AT1G53490) mRNA, complete cds [NM_104227]	chr1:19963369-19963428
AT1G53540	AT1G53540	cytoplasm		NM_104232	20.91	31.83	18.97	20.02	22.79	27.99	242.67	93.08	44.6	33.45	112.83	2.14876	0.0390578	ref|Arabidopsis thaliana HSP20-like chaperone (AT1G53540) mRNA, complete cds [NM_104232]	NM_104232	NM_104232	At.5366	841789	AT1G53540	HSP20-like chaperone		TC382971	GO:0009408(response to heat)	Arabidopsis thaliana HSP20-like chaperone (AT1G53540) mRNA, complete cds [NM_104232]	chr1:19980875-19980934
AT1G53625	AT1G53625	cellular_component		NM_179473	8.74	9.16	15.15	12.09	23.47	32.17	92.92	70.82	59.48	52.63	111.54	2.20561	0.000306496	ref|Arabidopsis thaliana uncharacterized protein (AT1G53625) mRNA, complete cds [NM_179473]	NM_179473	NM_179473	At.64869	841798	AT1G53625	hypothetical protein		TC387709	GO:0003674(molecular_function)|GO:0005575(cellular_component)|GO:0008150(biological_process)	Arabidopsis thaliana uncharacterized protein (AT1G53625) mRNA, complete cds [NM_179473]	chr1:20014705-20014646
AT1G53870	AT1G53870	chloroplast		NM_104264	1632.01	2117.35	1589.57	1922.19	2118.08	2612.18	710.17	1278.18	989.18	1124.55	666.82	-1.06723	0.000561809	ref|Arabidopsis thaliana LURP-one-related 3 protein (AT1G53870) mRNA, complete cds [NM_104264]	NM_104264	NM_104264	At.37318	841824	AT1G53870	LURP-one-related 3 protein		TC379875	GO:0003674(molecular_function)|GO:0005575(cellular_component)|GO:0008150(biological_process)	Arabidopsis thaliana LURP-one-related 3 protein (AT1G53870) mRNA, complete cds [NM_104264]	chr1:20112591-20112759
AT1G54000	AT1G54000	vacuole		NM_104277	60.99	39.65	63.48	90.83	34.01	48.02	136.89	129.5	143.47	107.23	144.44	1.23618	7.52198e-05	ref|Arabidopsis thaliana GDSL esterase/lipase (AT1G54000) mRNA, complete cds [NM_104277]	NM_104277	NM_104277	At.23298	841838	AT1G54000	GDSL esterase/lipase		NP036321	GO:0000325(plant-type vacuole)|GO:0004091(carboxylesterase activity)|GO:0005773(vacuole)|GO:0005774(vacuolar membrane)|GO:0006629(lipid metabolic process)|GO:0009505(plant-type cell wall)|GO:0009506(plasmodesma)|GO:0016298(lipase activity)|GO:0016788(hydrolase activity, acting on ester bonds)	Arabidopsis thaliana GDSL esterase/lipase (AT1G54000) mRNA, complete cds [NM_104277]	chr1:20156222-20156163
AT1G54010	AT1G54010	endoplasmic reticulum		NM_104278	696.35	560.77	721.41	1184.95	440.7	433.82	1651.47	1345.7	1281.16	1133.76	1408.06	1.0192	0.00114078	ref|Arabidopsis thaliana GDSL esterase/lipase (AT1G54010) mRNA, complete cds [NM_104278]	NM_104278	NM_104278	At.19864	841839	AT1G54010	GDSL esterase/lipase		NP036322	GO:0004091(carboxylesterase activity)|GO:0005773(vacuole)|GO:0005774(vacuolar membrane)|GO:0006629(lipid metabolic process)|GO:0009506(plasmodesma)|GO:0016020(membrane)|GO:0016788(hydrolase activity, acting on ester bonds)	Arabidopsis thaliana GDSL esterase/lipase (AT1G54010) mRNA, complete cds [NM_104278]	chr1:20159002-20158943
AT1G54200	AT1G54200	nucleus		NM_104298	128.66	115.66	113.18	78.54	110.78	92.8	46.58	48.99	47.87	67.63	52.11	-1.01813	0.000173736	ref|Arabidopsis thaliana uncharacterized protein (AT1G54200) mRNA, complete cds [NM_104298]	NM_104298	NM_104298	At.37261	841860	AT1G54200	hypothetical protein		TC373271	GO:0003674(molecular_function)|GO:0005575(cellular_component)|GO:0008150(biological_process)	Arabidopsis thaliana uncharacterized protein (AT1G54200) mRNA, complete cds [NM_104298]	chr1:20236750-20236809
PDF1.5	AT1G55010	extracellular region		NM_104375	277.62	320.89	164.72	307.68	77.74	21.17	314.99	433.01	435.66	338.53	449.23	1.01598	0.0110241	ref|Arabidopsis thaliana defensin-like protein 18 (PDF1.5) mRNA, complete cds [NM_104375]	NM_104375	NM_104375	At.52210	841943	PDF1.5	defensin-like protein 18		TC398501	GO:0003674(molecular_function)|GO:0006952(defense response)	Arabidopsis thaliana defensin-like protein 18 (PDF1.5) mRNA, complete cds [NM_104375]	chr1:20517343-20517402
AT1G55790	AT1G55790	nucleus		NM_104455	25.84	34.71	21.23	25.22	17.59	26.62	60.76	49.03	66.84	35.98	68.67	1.15849	0.000660439	ref|Arabidopsis thaliana uncharacterized protein (AT1G55790) mRNA, complete cds [NM_104455]	NM_104455	NM_104455	At.52221	842028	AT1G55790	hypothetical protein		NP221522	GO:0030001(metal ion transport)|GO:0046872(metal ion binding)	Arabidopsis thaliana uncharacterized protein (AT1G55790) mRNA, complete cds [NM_104455]	chr1:20855491-20855432
AT1G56060	AT1G56060	cellular_component		NM_104484	85.01	58.02	181.25	80.59	71.02	219.51	2275.35	754.05	936.84	417.7	2349	3.53836	0.00824596	ref|Arabidopsis thaliana uncharacterized protein (AT1G56060) mRNA, complete cds [NM_104484]	NM_104484	NM_104484	At.42847	842057	AT1G56060	hypothetical protein		TC394153	GO:0003674(molecular_function)|GO:0005575(cellular_component)|GO:0008150(biological_process)	Arabidopsis thaliana uncharacterized protein (AT1G56060) mRNA, complete cds [NM_104484]	chr1:20966876-20966737
AT1G56120	AT1G56120	plasma membrane		NM_104490	266.46	266.62	405.74	175.34	285.85	341.96	2390.46	1226.66	1086.36	959.33	1177.37	2.23635	0.00139047	ref|Arabidopsis thaliana Leucine-rich repeat transmembrane protein kinase (AT1G56120) mRNA, complete cds [NM_104490]	NM_104490	NM_104490	At.52227	842064	AT1G56120	Leucine-rich repeat transmembrane protein kinase		NP2708331	GO:0006468(protein phosphorylation)|GO:0016301(kinase activity)	Arabidopsis thaliana Leucine-rich repeat transmembrane protein kinase (AT1G56120) mRNA, complete cds [NM_104490]	chr1:20987426-20987367
AT1G56660	AT1G56660			NM_104542	14.37	20.43	38.06	12.67	28.44	30.33	101.07	82.88	36.24	72.85	80.92	1.63685	0.001012	ref|Arabidopsis thaliana uncharacterized protein (AT1G56660) mRNA, complete cds [NM_104542]	NM_104542	NM_104542	At.48313	842121	AT1G56660	hypothetical protein		TC366767	GO:0003674(molecular_function)|GO:0008150(biological_process)	Arabidopsis thaliana uncharacterized protein (AT1G56660) mRNA, complete cds [NM_104542]	chr1:21240316-21240375
MYB50	AT1G57560	nucleus		NM_104552	41.6	25.02	45.31	40.94	37.14	41.4	122.06	94.24	81.19	66.15	93.19	1.24424	0.00022123	ref|Arabidopsis thaliana myb domain protein 50 (MYB50) mRNA, complete cds [NM_104552]	NM_104552	NM_104552	At.10907	842131	MYB50	myb domain protein 50		TC375633	GO:0003677(DNA binding)|GO:0003700(sequence-specific DNA binding transcription factor activity)|GO:0006355(regulation of transcription, DNA-dependent)|GO:0009733(response to auxin stimulus)|GO:0009739(response to gibberellin stimulus)|GO:0009751(response to salicylic acid stimulus)|GO:0009753(response to jasmonic acid stimulus)	Arabidopsis thaliana myb domain protein 50 (MYB50) mRNA, complete cds [NM_104552]	chr1:21317923-21317982
AT1G57630	AT1G57630	chloroplast		NM_104560	27.7	20	51.11	19.42	37.85	109.13	776.43	419.68	441.21	212.98	639.99	3.49414	0.000641373	ref|Arabidopsis thaliana Toll-Interleukin-Resistance domain-containing protein (AT1G57630) mRNA, complete cds [NM_104560]	NM_104560	NM_104560	At.66045	842139	AT1G57630	Toll-Interleukin-Resistance domain-containing protein		TC387531	GO:0004888(transmembrane signaling receptor activity)|GO:0006952(defense response)|GO:0031224(intrinsic to membrane)|GO:0071456(cellular response to hypoxia)	Arabidopsis thaliana Toll-Interleukin-Resistance domain-containing protein (AT1G57630) mRNA, complete cds [NM_104560]	chr1:21346036-21346095
AT1G58225	AT1G58225	mitochondrion		NM_179493	126.76	107.34	198.56	93.87	119.18	318.71	1579.35	1031.35	1084.04	782.35	1300.53	2.84578	2.64895e-05	ref|Arabidopsis thaliana uncharacterized protein (AT1G58225) mRNA, complete cds [NM_179493]	NM_179493	NM_179493	At.47275	842190	AT1G58225	hypothetical protein		TC381288	GO:0003674(molecular_function)|GO:0008150(biological_process)	Arabidopsis thaliana uncharacterized protein (AT1G58225) mRNA, complete cds [NM_179493]	chr1:21565029-21565088
AT1G58420	AT1G58420	mitochondrion		NM_104622	33.3	21.34	51.95	54.75	42.5	67.89	314.08	172.43	182.61	121.64	296.62	2.26364	0.000763976	ref|Arabidopsis thaliana uncharacterized protein (AT1G58420) mRNA, complete cds [NM_104622]	NM_104622	NM_104622	At.42952	842211	AT1G58420	hypothetical protein		TC381320	GO:0003674(molecular_function)|GO:0008150(biological_process)	Arabidopsis thaliana uncharacterized protein (AT1G58420) mRNA, complete cds [NM_104622]	chr1:21707884-21707943
ZCF37	AT1G59590	integral component of membrane		NM_104652	14.55	7.84	18.85	10.82	32.73	42.3	101.16	58.96	76.93	69.49	149.36	2.1059	0.00163169	ref|Arabidopsis thaliana protein ZCF37 (ZCF37) mRNA, complete cds [NM_104652]	NM_104652	NM_104652	At.453	842249	ZCF37	protein ZCF37		TC374354		Arabidopsis thaliana protein ZCF37 (ZCF37) mRNA, complete cds [NM_104652]	chr1:21888418-21888477
PEN3	AT1G59870	chloroplast envelope		NM_104680	1536.1	1738.65	2193.52	2181.72	2775.84	3684.32	7706.1	5622.44	6265.28	6787.82	9296.07	1.60132	5.80356e-05	ref|Arabidopsis thaliana ABC transporter G family member 36 (PEN3) mRNA, complete cds [NM_104680]	NM_104680	NM_104680	At.24243	842281	PEN3	ABC transporter G family member 36		TC379139	GO:0005739(mitochondrion)|GO:0005774(vacuolar membrane)|GO:0005886(plasma membrane)|GO:0006855(drug transmembrane transport)|GO:0009507(chloroplast)|GO:0009627(systemic acquired resistance)|GO:0009737(response to abscisic acid stimulus)|GO:0009817(defense response to fungus, incompatible interaction)|GO:0009941(chloroplast envelope)|GO:0015086(cadmium ion transmembrane transporter activity)|GO:00…	Arabidopsis thaliana ABC transporter G family member 36 (PEN3) mRNA, complete cds [NM_104680]	chr1:22039710-22039769
AT1G60060	AT1G60060	extracellular region		NM_104698	47.94	15.81	59.21	45.43	88.03	75.87	19.25	8.93	9.27	40.03	40	-1.23699	0.0374963	ref|Arabidopsis thaliana serine/threonine-protein kinase WNK (With No lysine)-related protein (AT1G60060) mRNA, complete cds [NM_104698]	NM_104698	NM_104698	At.36728	842300	AT1G60060	serine/threonine-protein kinase WNK (With No lysine)-related protein		TC368084	GO:0003674(molecular_function)|GO:0005575(cellular_component)|GO:0008150(biological_process)	Arabidopsis thaliana serine/threonine-protein kinase WNK (With No lysine)-related protein (AT1G60060) mRNA, complete cds [NM_104698]	chr1:22141523-22141582
AT1G60730	AT1G60730	cytoplasm		NM_001198345	177.26	188.44	200.93	158.86	157.29	237.73	839.8	505.27	620.34	423.61	722.64	1.73656	0.000131142	ref|Arabidopsis thaliana NAD(P)-linked oxidoreductase-like protein (AT1G60730) mRNA, complete cds [NM_001198345]	NM_001198345	NM_001198345	At.27573	842367	AT1G60730	NAD(P)-linked oxidoreductase-like protein		TC396330	GO:0004033(aldo-keto reductase (NADP) activity)|GO:0005829(cytosol)|GO:0016491(oxidoreductase activity)|GO:0055114(oxidation-reduction process)	Arabidopsis thaliana NAD(P)-linked oxidoreductase-like protein (AT1G60730) mRNA, complete cds [NM_001198345]	chr1:22358404-22358345
AT1G61480	AT1G61480	plasma membrane		NM_104829	10.77	11.99	11.37	10.25	10.38	10.29	40.54	53.29	30.6	38.06	51.14	1.97853	1.57962e-05	ref|Arabidopsis thaliana S-locus lectin protein kinase-like protein (AT1G61480) mRNA, complete cds [NM_104829]	NM_104829	NM_104829	At.49995	842442	AT1G61480	S-locus lectin protein kinase-like protein		NP1662548	GO:0004672(protein kinase activity)|GO:0004674(protein serine/threonine kinase activity)|GO:0005524(ATP binding)|GO:0005529(sugar binding)|GO:0006468(protein phosphorylation)|GO:0016301(kinase activity)|GO:0030246(carbohydrate binding)|GO:0048544(recognition of pollen)	Arabidopsis thaliana S-locus lectin protein kinase-like protein (AT1G61480) mRNA, complete cds [NM_104829]	chr1:22681386-22681327
AT1G61490	AT1G61490	integral component of membrane		NM_104830	9.17	9.24	9	9	15.04	21.39	23.44	21.36	15.47	31.81	36.5	1.0829	0.00911739	ref|Arabidopsis thaliana putative S-locus protein kinase (AT1G61490) mRNA, complete cds [NM_104830]	NM_104830	NM_104830	At.52307	842443	AT1G61490	putative S-locus protein kinase		TC360795	GO:0004672(protein kinase activity)|GO:0004674(protein serine/threonine kinase activity)|GO:0005524(ATP binding)|GO:0005529(sugar binding)|GO:0006468(protein phosphorylation)|GO:0016301(kinase activity)|GO:0030246(carbohydrate binding)|GO:0048544(recognition of pollen)	Arabidopsis thaliana putative S-locus protein kinase (AT1G61490) mRNA, complete cds [NM_104830]	chr1:22685245-22685186
MLO6	AT1G61560	mitochondrion		NM_104836	11.41	11.8	35.63	10.21	30.97	50.19	81.36	53.75	50.33	64.32	95.23	1.46261	0.00262618	ref|Arabidopsis thaliana MLO-like protein 6 (MLO6) mRNA, complete cds [NM_104836]	NM_104836	NM_104836	At.11096	842450	MLO6	MLO-like protein 6		TC363222	GO:0005516(calmodulin binding)|GO:0005886(plasma membrane)|GO:0006952(defense response)|GO:0008219(cell death)|GO:0009817(defense response to fungus, incompatible interaction)	Arabidopsis thaliana MLO-like protein 6 (MLO6) mRNA, complete cds [NM_104836]	chr1:22708935-22708876
GPT2	AT1G61800	vacuolar membrane		NM_104862	26.48	49.97	82.01	134.17	60.2	141.72	556.24	420.74	411.35	279.24	628.02	2.47771	0.000124771	ref|Arabidopsis thaliana glucose-6-phosphate/phosphate translocator 2 (GPT2) mRNA, complete cds [NM_104862]	NM_104862	NM_104862	At.10733	842477	GPT2	glucose-6-phosphate/phosphate translocator 2		TC367165	GO:0005315(inorganic phosphate transmembrane transporter activity)|GO:0005774(vacuolar membrane)|GO:0007276(gamete generation)|GO:0009624(response to nematode)|GO:0009643(photosynthetic acclimation)|GO:0009744(response to sucrose stimulus)|GO:0009749(response to glucose stimulus)|GO:0010109(regulation of photosynthesis)|GO:0015120(phosphoglycerate transmembrane transporter activity)|GO:0015152(gl…	Arabidopsis thaliana glucose-6-phosphate/phosphate translocator 2 (GPT2) mRNA, complete cds [NM_104862]	chr1:22826576-22826635
AT1G62510	AT1G62510			NM_104930	4224.2	5374.35	3884.83	2861.06	3452.41	3709.2	848.88	1639.08	1233.01	1736.44	756.16	-1.6565	0.000136387	ref|Arabidopsis thaliana bifunctional inhibitor/lipid-transfer protein/seed storage 2S albumin-like protein (AT1G62510) mRNA, complete cds [NM_104930]	NM_104930	NM_104930	At.21816	842548	AT1G62510	bifunctional inhibitor/lipid-transfer protein/seed storage 2S albumin-like protein		TC378744	GO:0006869(lipid transport)|GO:0008289(lipid binding)	Arabidopsis thaliana bifunctional inhibitor/lipid-transfer protein/seed storage 2S albumin-like protein (AT1G62510) mRNA, complete cds [NM_104930]	chr1:23136703-23136644
AT1G62840	AT1G62840	cellular_component		NM_104962	105.52	131.54	146.06	128.16	167.7	181.47	341.76	270.64	302.56	233.37	314.31	1.02845	5.67695e-05	ref|Arabidopsis thaliana uncharacterized protein (AT1G62840) mRNA, complete cds [NM_104962]	NM_104962	NM_104962	At.36215	842584	AT1G62840	hypothetical protein		TC376296	GO:0003674(molecular_function)|GO:0005575(cellular_component)|GO:0008150(biological_process)	Arabidopsis thaliana uncharacterized protein (AT1G62840) mRNA, complete cds [NM_104962]	chr1:23272284-23272343
CLE14	AT1G63245	extracellular space		NM_148623	91.99	64.72	64.27	76.76	51.77	63.52	175.71	138.63	162.76	100.37	156.97	1.09343	0.00024445	ref|Arabidopsis thaliana CLAVATA3/ESR-related protein 14 (CLE14) mRNA, complete cds [NM_148623]	NM_148623	NM_148623	At.66083	842630	CLE14	CLAVATA3/ESR-related protein 14		NP2703888	GO:0005102(receptor binding)|GO:0007165(signal transduction)|GO:0048046(apoplast)	Arabidopsis thaliana CLAVATA3/ESR-related protein 14 (CLE14) mRNA, complete cds [NM_148623]	chr1:23460588-23460529
AT1G63580	AT1G63580	anchored component of membrane		NM_105036	56.24	134.54	107.5	151.59	134.89	168.08	44.47	68.52	51.92	77.58	58.85	-1.05792	0.00662484	ref|Arabidopsis thaliana putative cysteine-rich repeat secretory protein 6 (AT1G63580) mRNA, complete cds [NM_105036]	NM_105036	NM_105036	At.52347	842663	AT1G63580	putative cysteine-rich repeat secretory protein 6		TC379665	GO:0005886(plasma membrane)|GO:0008150(biological_process)|GO:0031225(anchored to membrane)	Arabidopsis thaliana putative cysteine-rich repeat secretory protein 6 (AT1G63580) mRNA, complete cds [NM_105036]	chr1:23578008-23578067
AT1G63720	AT1G63720	nucleus		NM_105049	78.94	73.4	84.61	68.13	77.94	94.74	223.29	161.42	164.43	119.26	204.85	1.13314	0.000331837	ref|Arabidopsis thaliana uncharacterized protein (AT1G63720) mRNA, complete cds [NM_105049]	NM_105049	NM_105049	At.18166	842676	AT1G63720	hypothetical protein		TC368911		Arabidopsis thaliana uncharacterized protein (AT1G63720) mRNA, complete cds [NM_105049]	chr1:23636801-23636742
CHX16	AT1G64170	integral component of membrane		NM_105090	39.56	27.53	56.38	49.84	61.01	117.12	415.31	349.86	425.5	440.7	638.43	2.95425	1.26608e-05	ref|Arabidopsis thaliana cation/H() antiporter 16 (CHX16) mRNA, complete cds [NM_105090]	NM_105090	NM_105090	At.36040	842721	CHX16	cation/H() antiporter 16		NP173656	GO:0005451(monovalent cation:hydrogen antiporter activity)|GO:0005783(endoplasmic reticulum)|GO:0006812(cation transport)|GO:0006885(regulation of pH)|GO:0015385(sodium:hydrogen antiporter activity)	Arabidopsis thaliana cation/H() antiporter 16 (CHX16) mRNA, complete cds [NM_105090]	chr1:23815336-23815277
AT1G64405	AT1G64405	nucleus		NM_105116	8.55	8.54	8.32	8.45	13.08	25.02	57.64	44.23	44.35	65.76	78.25	2.27496	6.4323e-05	ref|Arabidopsis thaliana uncharacterized protein (AT1G64405) mRNA, complete cds [NM_105116]	NM_105116	NM_105116	At.36005	842749	AT1G64405	hypothetical protein		TC386461	GO:0003674(molecular_function)|GO:0005575(cellular_component)|GO:0008150(biological_process)	Arabidopsis thaliana uncharacterized protein (AT1G64405) mRNA, complete cds [NM_105116]	chr1:23924121-23924180
AT1G65040	AT1G65040	Hrd1p ubiquitin ligase complex		NM_179512	171.21	170.98	187.55	135.57	212.33	210.75	459.07	340.12	357.34	290.24	552.89	1.14059	0.000828081	ref|Arabidopsis thaliana ubiquitin-protein ligase synoviolin (AT1G65040) mRNA, complete cds [NM_179512]	NM_179512	NM_179512	At.46831	842812	AT1G65040	ubiquitin-protein ligase synoviolin		TC365014	GO:0005886(plasma membrane)|GO:0008270(zinc ion binding)|GO:0030433(ER-associated protein catabolic process)	Arabidopsis thaliana ubiquitin-protein ligase synoviolin (AT1G65040) mRNA, complete cds [NM_179512]	chr1:24160027-24159968
FT	AT1G65480	nucleus		NM_105222	52.8	19.84	21	42.94	20.31	26.68	11.93	13.23	9.46	25.97	10.43	-1.107	0.0406353	ref|Arabidopsis thaliana protein FLOWERING LOCUS T (FT) mRNA, complete cds [NM_105222]	NM_105222	NM_105222	At.469	842859	FT	protein FLOWERING LOCUS T		NP029812	GO:0005515(protein binding)|GO:0005634(nucleus)|GO:0005737(cytoplasm)|GO:0008429(phosphatidylethanolamine binding)|GO:0009909(regulation of flower development)|GO:0009911(positive regulation of flower development)|GO:0010119(regulation of stomatal movement)|GO:0048573(photoperiodism, flowering)	Arabidopsis thaliana protein FLOWERING LOCUS T (FT) mRNA, complete cds [NM_105222]	chr1:24331686-24332560
AT1G65481	AT1G65481	chloroplast		NM_001198392	13.45	25.81	16.5	15.11	11.43	9.13	46.73	37.87	9.21	30.74	43	1.13689	0.0209467	ref|Arabidopsis thaliana uncharacterized protein (AT1G65481) mRNA, complete cds [NM_001198392]	NM_001198392	NM_001198392	At.67431	6241153	AT1G65481	hypothetical protein		TC388843	GO:0003674(molecular_function)|GO:0008150(biological_process)	Arabidopsis thaliana uncharacterized protein (AT1G65481) mRNA, complete cds [NM_001198392]	chr1:24341395-24341336
AT1G65486	AT1G65486	extracellular region		NM_001124079	944.61	898.46	947.44	719.88	830.06	1191.01	3383.91	2040.13	2552.98	1681.81	2624.62	1.41402	0.000303348	ref|Arabidopsis thaliana uncharacterized protein (AT1G65486) mRNA, complete cds [NM_001124079]	NM_001124079	NM_001124079	At.47651	6240283	AT1G65486	hypothetical protein		TC406014	GO:0003674(molecular_function)|GO:0008150(biological_process)	Arabidopsis thaliana uncharacterized protein (AT1G65486) mRNA, complete cds [NM_001124079]	chr1:24350086-24350145
AT1G65500	AT1G65500	mitochondrion		NM_105224	262.66	199.64	217.79	200.48	125.81	186.71	1701.6	1115.87	1395.87	894.48	1396.79	2.70979	1.06016e-05	ref|Arabidopsis thaliana uncharacterized protein (AT1G65500) mRNA, complete cds [NM_105224]	NM_105224	NM_105224	At.35878	842862	AT1G65500	hypothetical protein		TC388930	GO:0003674(molecular_function)|GO:0008150(biological_process)	Arabidopsis thaliana uncharacterized protein (AT1G65500) mRNA, complete cds [NM_105224]	chr1:24357928-24357987
AT1G65510	AT1G65510	extracellular region		NM_105225	38.56	42.75	46.73	48.77	45.37	68.89	132.25	116.76	145.02	94.3	129.37	1.34857	1.73896e-05	ref|Arabidopsis thaliana uncharacterized protein (AT1G65510) mRNA, complete cds [NM_105225]	NM_105225	NM_105225	At.47723	842863	AT1G65510	hypothetical protein		TC392288	GO:0003674(molecular_function)	Arabidopsis thaliana uncharacterized protein (AT1G65510) mRNA, complete cds [NM_105225]	chr1:24359785-24359844
KOR2	AT1G65610	plasma membrane		NM_105234	16.31	9.49	28.81	13.36	9.23	49.77	74.79	49.72	24.28	36.32	82.66	1.33954	0.0270945	ref|Arabidopsis thaliana endoglucanase 7 (KOR2) mRNA, complete cds [NM_105234]	NM_105234	NM_105234	At.35864	842872	KOR2	endoglucanase 7		TC362106	GO:0003824(catalytic activity)|GO:0004553(hydrolase activity, hydrolyzing O-glycosyl compounds)|GO:0005575(cellular_component)|GO:0005975(carbohydrate metabolic process)	Arabidopsis thaliana endoglucanase 7 (KOR2) mRNA, complete cds [NM_105234]	chr1:24391944-24391885
AT1G65690	AT1G65690	plasma membrane		NM_105243	59.33	39.43	95.59	118.79	72.59	307.68	1287.95	791.41	898.46	734.55	1324.73	3.12385	4.28535e-05	ref|Arabidopsis thaliana late embryogenesis abundant (LEA) hydroxyproline-rich glycoprotein (AT1G65690) mRNA, complete cds [NM_105243]	NM_105243	NM_105243	At.35855	842880	AT1G65690	late embryogenesis abundant (LEA) hydroxyproline-rich glycoprotein		NP173446	GO:0003674(molecular_function)|GO:0008150(biological_process)	Arabidopsis thaliana late embryogenesis abundant (LEA) hydroxyproline-rich glycoprotein (AT1G65690) mRNA, complete cds [NM_105243]	chr1:24431740-24431681
RK1	AT1G65790	membrane		NM_105252	96.16	62.07	150.91	87.58	129.35	203.81	580.51	362.84	301.68	290.78	369.11	1.64703	0.0008057	ref|Arabidopsis thaliana receptor kinase 1 (RK1) mRNA, complete cds [NM_105252]	NM_105252	NM_105252	At.52387	842890	RK1	receptor kinase 1		NP173436	GO:0004672(protein kinase activity)|GO:0004674(protein serine/threonine kinase activity)|GO:0005634(nucleus)|GO:0006468(protein phosphorylation)|GO:0009875(pollen-pistil interaction)|GO:0016020(membrane)|GO:0016301(kinase activity)|GO:0019199(transmembrane receptor protein kinase activity)|GO:0046777(protein autophosphorylation)	Arabidopsis thaliana receptor kinase 1 (RK1) mRNA, complete cds [NM_105252]	chr1:24470863-24470922
AT1G65845	AT1G65845	integral component of membrane		NM_179515	364.17	438.16	416.6	315.41	308.37	633.4	1998.36	1279.22	1669.46	1147.28	1864.51	1.94752	3.84899e-05	ref|Arabidopsis thaliana uncharacterized protein (AT1G65845) mRNA, complete cds [NM_179515]	NM_179515	NM_179515	At.16380	842895	AT1G65845	hypothetical protein		TC388894	GO:0003674(molecular_function)|GO:0008150(biological_process)	Arabidopsis thaliana uncharacterized protein (AT1G65845) mRNA, complete cds [NM_179515]	chr1:24493320-24493261
AT1G66090	AT1G66090	chloroplast		NM_105280	45.22	31.76	116.51	165.46	66.21	141.22	720.62	383.4	444.28	274	815.03	2.48227	0.00147747	ref|Arabidopsis thaliana TIR-NBS class of disease resistance protein (AT1G66090) mRNA, complete cds [NM_105280]	NM_105280	NM_105280	At.17581	842923	AT1G66090	TIR-NBS class of disease resistance protein		TC381095	GO:0000166(nucleotide binding)|GO:0004888(transmembrane signaling receptor activity)|GO:0005524(ATP binding)|GO:0006952(defense response)|GO:0007165(signal transduction)|GO:0017111(nucleoside-triphosphatase activity)|GO:0031224(intrinsic to membrane)|GO:0045087(innate immune response)	Arabidopsis thaliana TIR-NBS class of disease resistance protein (AT1G66090) mRNA, complete cds [NM_105280]	chr1:24604510-24604569
PXMT1	AT1G66700	nucleus		NM_202367	77.56	94.23	94.46	99.54	79.56	188.23	1247.39	729.68	808.28	691.86	1341.75	3.19016	7.43871e-05	ref|Arabidopsis thaliana S-adenosylmethionine-dependent methyltransferase domain-containing protein (PXMT1) mRNA, complete cds [NM_202367]	NM_202367	NM_202367	At.26441	842988	PXMT1	S-adenosylmethionine-dependent methyltransferase domain-containing protein		TC370954	GO:0005575(cellular_component)|GO:0008150(biological_process)|GO:0008757(S-adenosylmethionine-dependent methyltransferase activity)	Arabidopsis thaliana S-adenosylmethionine-dependent methyltransferase domain-containing protein (PXMT1) mRNA, complete cds [NM_202367]	chr1:24873609-24873550
AT1G66810	AT1G66810	nucleus		NM_105352	40.48	22.37	46.95	36.78	43.95	44.4	15.71	12.14	11.87	15.48	26.92	-1.25339	0.000977246	ref|Arabidopsis thaliana zinc finger CCCH domain-containing protein 14 (AT1G66810) mRNA, complete cds [NM_105352]	NM_105352	NM_105352	At.70746	842999	AT1G66810	zinc finger CCCH domain-containing protein 14		TC375884	GO:0003676(nucleic acid binding)|GO:0008150(biological_process)|GO:0008270(zinc ion binding)	Arabidopsis thaliana zinc finger CCCH domain-containing protein 14 (AT1G66810) mRNA, complete cds [NM_105352]	chr1:24927851-24927792
AT1G66860	AT1G66860	nucleus		NM_105357	8.65	8.67	15.11	9.44	8.71	8.7	19.49	22.32	26.01	27.96	45.29	1.51383	0.00191315	ref|Arabidopsis thaliana class I glutamine amidotransferase-like domain-containing protein (AT1G66860) mRNA, complete cds [NM_105357]	NM_105357	NM_105357	At.18869	843004	AT1G66860	class I glutamine amidotransferase-like domain-containing protein		TC399247	GO:0005575(cellular_component)|GO:0006541(glutamine metabolic process)|GO:0016787(hydrolase activity)	Arabidopsis thaliana class I glutamine amidotransferase-like domain-containing protein (AT1G66860) mRNA, complete cds [NM_105357]	chr1:24944438-24944497
AT1G66880	AT1G66880	plasma membrane		NM_105359	541.63	436.36	553.46	496.02	473.71	687.83	2179.19	1498.54	1322.54	1051.28	1496.44	1.50602	0.000308683	ref|Arabidopsis thaliana protein kinase domain-containing protein (AT1G66880) mRNA, complete cds [NM_105359]	NM_105359	NM_105359	At.22212	843006	AT1G66880	protein kinase domain-containing protein		NP313575	GO:0004672(protein kinase activity)|GO:0004674(protein serine/threonine kinase activity)|GO:0005524(ATP binding)|GO:0005886(plasma membrane)|GO:0006468(protein phosphorylation)	Arabidopsis thaliana protein kinase domain-containing protein (AT1G66880) mRNA, complete cds [NM_105359]	chr1:24955175-24955234
AT1G66920	AT1G66920	plasma membrane		NM_105363	507.99	484.29	389.86	403.12	508.82	707.45	2215.93	1557.47	1543.5	1332.21	1860.84	1.76649	1.95651e-05	ref|Arabidopsis thaliana protein kinase-like protein (AT1G66920) mRNA, complete cds [NM_105363]	NM_105363	NM_105363	At.28772	843010	AT1G66920	protein kinase-like protein		TC364067	GO:0004672(protein kinase activity)|GO:0004674(protein serine/threonine kinase activity)|GO:0005524(ATP binding)|GO:0006468(protein phosphorylation)|GO:0016301(kinase activity)	Arabidopsis thaliana protein kinase-like protein (AT1G66920) mRNA, complete cds [NM_105363]	chr1:24965491-24965432
AT1G66960	AT1G66960	integral component of membrane		NM_105367	9.82	9.85	9.71	12.7	13.19	20.51	146.26	88.1	81.29	81.02	141.36	3.09083	6.22402e-05	ref|Arabidopsis thaliana lupeol synthase 5 (AT1G66960) mRNA, complete cds [NM_105367]	NM_105367	NM_105367	At.58861	843014	AT1G66960	lupeol synthase 5		TC360076	GO:0019745(pentacyclic triterpenoid biosynthetic process)|GO:0042299(lupeol synthase activity)	Arabidopsis thaliana lupeol synthase 5 (AT1G66960) mRNA, complete cds [NM_105367]	chr1:24985474-24985252
AT1G67000	AT1G67000	integral component of membrane		NM_105370	52.91	33.85	46.22	56.35	46.29	46.01	142.95	100.85	99.05	76.86	110.84	1.17672	0.000280411	ref|Arabidopsis thaliana protein kinase-like protein (AT1G67000) mRNA, complete cds [NM_105370]	NM_105370	NM_105370	At.52414	843018	AT1G67000	protein kinase-like protein		TC393045	GO:0004672(protein kinase activity)|GO:0004674(protein serine/threonine kinase activity)|GO:0005524(ATP binding)|GO:0006468(protein phosphorylation)|GO:0016301(kinase activity)	Arabidopsis thaliana protein kinase-like protein (AT1G67000) mRNA, complete cds [NM_105370]	chr1:25004296-25004237
TCP1	AT1G67260	nucleus		NM_001084312	46.65	61.04	66.86	48.16	43.65	42.97	14.47	26.76	17.1	32.91	26.31	-1.13284	0.000596463	ref|Arabidopsis thaliana transcription factor TCP1 (TCP1) mRNA, complete cds [NM_001084312]	NM_001084312	NM_001084312	At.71338	3767658	TCP1	transcription factor TCP1		TC373564	GO:0003677(DNA binding)|GO:0003700(sequence-specific DNA binding transcription factor activity)|GO:0005575(cellular_component)|GO:0009908(flower development)	Arabidopsis thaliana transcription factor TCP1 (TCP1) mRNA, complete cds [NM_001084312]	chr1:25168594-25168535
AT1G67520	AT1G67520	plasma membrane		NM_105419	17.94	29.1	27.41	20.68	27.15	29.42	104.28	76.89	83.47	70.98	107.89	1.81078	8.19522e-06	ref|Arabidopsis thaliana lectin protein kinase-like protein (AT1G67520) mRNA, complete cds [NM_105419]	NM_105419	NM_105419	At.50010	843073	AT1G67520	lectin protein kinase-like protein		TC360476	GO:0004672(protein kinase activity)|GO:0004674(protein serine/threonine kinase activity)|GO:0005524(ATP binding)|GO:0005529(sugar binding)|GO:0006468(protein phosphorylation)|GO:0016301(kinase activity)|GO:0030246(carbohydrate binding)	Arabidopsis thaliana lectin protein kinase-like protein (AT1G67520) mRNA, complete cds [NM_105419]	chr1:25303110-25303051
SUFE2	AT1G67810	chloroplast		NM_105449	15.79	16.33	36.67	37.6	32.51	63.16	105.89	83.08	89.57	97.26	120.8	1.56033	9.25069e-05	ref|Arabidopsis thaliana sulfur E2 (SUFE2) mRNA, complete cds [NM_105449]	NM_105449	NM_105449	At.35599	843107	SUFE2	sulfur E2		TC377685	GO:0008047(enzyme activator activity)|GO:0009507(chloroplast)|GO:0016226(iron-sulfur cluster assembly)|GO:0051176(positive regulation of sulfur metabolic process)	Arabidopsis thaliana sulfur E2 (SUFE2) mRNA, complete cds [NM_105449]	chr1:25427179-25427238
SUFE2	AT1G67810	chloroplast		AT1G67810	26.65	27.52	33.4	31.68	34.52	54.87	104.48	75.16	86.24	81.24	100.08	1.36294	2.28108e-05	sulfur E2					SUFE2					sulfur E2	chr1:25426488-25427264
AT1G67850	AT1G67850	integral component of membrane		NM_202373	223.16	204.03	217.29	201.42	194.21	242.99	591.01	376.18	353.79	366.95	504.14	1.03569	0.000545192	ref|Arabidopsis thaliana uncharacterized protein (AT1G67850) mRNA, complete cds [NM_202373]	NM_202373	NM_202373	At.19151	843111	AT1G67850	hypothetical protein		NP281786	GO:0003674(molecular_function)|GO:0008150(biological_process)	Arabidopsis thaliana uncharacterized protein (AT1G67850) mRNA, complete cds [NM_202373]	chr1:25441823-25441882
AT1G67920	AT1G67920	nucleus		NM_105462	89.82	72.29	103.16	85.15	87.97	191.28	475.49	340.68	355.64	298.25	479.91	1.89382	4.2988e-05	ref|Arabidopsis thaliana uncharacterized protein (AT1G67920) mRNA, complete cds [NM_105462]	NM_105462	NM_105462	At.68543	843120	AT1G67920	hypothetical protein		TC384794	GO:0003674(molecular_function)|GO:0005575(cellular_component)|GO:0008150(biological_process)	Arabidopsis thaliana uncharacterized protein (AT1G67920) mRNA, complete cds [NM_105462]	chr1:25474068-25474127
HSFA8	AT1G67970	nucleus		NM_105467	211.35	206.06	305.18	373.13	373.87	615.18	1292.11	1159.86	1346.7	1052.62	1597.22	1.89211	1.06829e-05	ref|Arabidopsis thaliana heat stress transcription factor A-8 (HSFA8) mRNA, complete cds [NM_105467]	NM_105467	NM_105467	At.5972	843125	HSFA8	heat stress transcription factor A-8		TC386594	GO:0003677(DNA binding)|GO:0003700(sequence-specific DNA binding transcription factor activity)|GO:0006355(regulation of transcription, DNA-dependent)	Arabidopsis thaliana heat stress transcription factor A-8 (HSFA8) mRNA, complete cds [NM_105467]	chr1:25484910-25484851
CCOAMT	AT1G67980	cytoplasm		NM_202375	30.06	16.9	47.47	37.3	53.59	97.15	222.44	167.94	217.76	127.14	210.31	2.00615	7.36915e-05	ref|Arabidopsis thaliana caffeoyl-CoA 3-O-methyltransferase (CCOAMT) mRNA, complete cds [NM_202375]	NM_202375	NM_202375	At.20579	843126	CCOAMT	caffeoyl-CoA 3-O-methyltransferase		TC375621	GO:0005829(cytosol)|GO:0009809(lignin biosynthetic process)|GO:0042409(caffeoyl-CoA O-methyltransferase activity)	Arabidopsis thaliana caffeoyl-CoA 3-O-methyltransferase (CCOAMT) mRNA, complete cds [NM_202375]	chr1:25488845-25488904
AT1G68240	AT1G68240	nucleus		NM_001036174	36.11	45.37	52.66	40.29	63.79	59.71	9.13	20.31	9.44	24.3	20.6	-1.56726	0.000266374	ref|Arabidopsis thaliana transcription factor bHLH109 (AT1G68240) mRNA, complete cds [NM_001036174]	NM_001036174	NM_001036174	At.35550	843153	AT1G68240	transcription factor bHLH109		TC385677	GO:0003700(sequence-specific DNA binding transcription factor activity)|GO:0005634(nucleus)|GO:0006355(regulation of transcription, DNA-dependent)	Arabidopsis thaliana transcription factor bHLH109 (AT1G68240) mRNA, complete cds [NM_001036174]	chr1:25575176-25575117
AT1G68620	AT1G68620	nucleus		NM_105534	267.69	306.66	304.92	390.24	253.33	640.24	2688.08	1526.39	1803.78	1369.02	2815.06	2.50077	0.00019167	ref|Arabidopsis thaliana alpha/beta-hydrolase domain-containing protein (AT1G68620) mRNA, complete cds [NM_105534]	NM_105534	NM_105534	At.11552	843192	AT1G68620	alpha/beta-hydrolase domain-containing protein		TC371506	GO:0005575(cellular_component)|GO:0008152(metabolic process)|GO:0016787(hydrolase activity)	Arabidopsis thaliana alpha/beta-hydrolase domain-containing protein (AT1G68620) mRNA, complete cds [NM_105534]	chr1:25766966-25767025
AT1G69480	AT1G69480	integral component of membrane		NM_105615	32.62	26.3	36.37	20.6	31.16	34.71	81.02	63.13	69.36	59.02	58.05	1.126	2.96058e-05	ref|Arabidopsis thaliana phosphate transporter PHO1-10 (AT1G69480) mRNA, complete cds [NM_105615]	NM_105615	NM_105615	At.49317	843280	AT1G69480	phosphate transporter PHO1-10		TC361094	GO:0003674(molecular_function)|GO:0005886(plasma membrane)|GO:0008150(biological_process)|GO:0016021(integral to membrane)	Arabidopsis thaliana phosphate transporter PHO1-10 (AT1G69480) mRNA, complete cds [NM_105615]	chr1:26114201-26114142
AT1G69520	AT1G69520	mitochondrion		NM_105619	112.36	143.08	147.29	135.5	124.55	174.66	381.84	285.32	334.74	219.98	335.88	1.15845	0.000117608	ref|Arabidopsis thaliana S-adenosylmethionine-dependent methyltransferase domain-containing protein (AT1G69520) mRNA, complete cds [NM_105619]	NM_105619	NM_105619	At.66827	843285	AT1G69520	S-adenosylmethionine-dependent methyltransferase domain-containing protein		TC402536	GO:0008152(metabolic process)|GO:0008168(methyltransferase activity)	Arabidopsis thaliana S-adenosylmethionine-dependent methyltransferase domain-containing protein (AT1G69520) mRNA, complete cds [NM_105619]	chr1:26129518-26129577
AT1G69690	AT1G69690	nucleus		AV796472	12.08	21.2	22.07	10.65	22.54	23.72	7.88	10.22	7.87	8.5	10.16	-1.06772	0.00493159	gb|AV796472 RAFL9 Arabidopsis thaliana cDNA clone RAFL09-08-C05 3', mRNA sequence [AV796472]		AV796472	At.67300	843305	AT1G69690	transcription factor TCP15			GO:0003700(sequence-specific DNA binding transcription factor activity)|GO:0006355(regulation of transcription, DNA-dependent)|GO:0007623(circadian rhythm)|GO:0008283(cell proliferation)|GO:0009735(response to cytokinin stimulus)|GO:0010229(inflorescence development)|GO:0042023(DNA endoreduplication)	AV796472 RAFL9 Arabidopsis thaliana cDNA clone RAFL09-08-C05 3', mRNA sequence [AV796472]	chr1:026217677-026217618
GSTU11	AT1G69930	cytosol		NM_105661	63.68	45.59	32	65.37	26.58	60.4	234.57	137.41	170.23	90.3	159.75	1.69506	0.000889744	ref|Arabidopsis thaliana glutathione S-transferase TAU 11 (GSTU11) mRNA, complete cds [NM_105661]	NM_105661	NM_105661	At.20559	843329	GSTU11	glutathione S-transferase TAU 11		TC376350	GO:0004364(glutathione transferase activity)|GO:0005737(cytoplasm)|GO:0009407(toxin catabolic process)	Arabidopsis thaliana glutathione S-transferase TAU 11 (GSTU11) mRNA, complete cds [NM_105661]	chr1:26337805-26337746
FH8	AT1G70140	cell-cell junction		NM_105682	9.39	9.33	9.35	9.07	9.61	13.28	26.63	12.53	9.75	23.9	36.11	1.12255	0.0255001	ref|Arabidopsis thaliana formin-like protein 8 (FH8) mRNA, complete cds [NM_105682]	NM_105682	NM_105682	At.35341	843350	FH8	formin-like protein 8		TC361303	GO:0003779(actin binding)|GO:0005522(profilin binding)|GO:0005886(plasma membrane)|GO:0005911(cell-cell junction)|GO:0009932(cell tip growth)|GO:0045010(actin nucleation)|GO:0051015(actin filament binding)	Arabidopsis thaliana formin-like protein 8 (FH8) mRNA, complete cds [NM_105682]	chr1:26413208-26413149
HWI1	AT1G70690	plasmodesma		NM_105737	34.63	30.79	47.49	38.93	39.11	64.21	149.21	75.46	102.7	80.55	118.16	1.30691	0.00108312	ref|Arabidopsis thaliana cysteine-rich repeat secretory protein 2 (HWI1) mRNA, complete cds [NM_105737]	NM_105737	NM_105737	At.42976	843406	HWI1	cysteine-rich repeat secretory protein 2		NP305060	GO:0009506(plasmodesma)|GO:0042742(defense response to bacterium)|GO:0051707(response to other organism)	Arabidopsis thaliana cysteine-rich repeat secretory protein 2 (HWI1) mRNA, complete cds [NM_105737]	chr1:26652471-26652530
AT1G70985	AT1G70985	anchored component of membrane		NM_105767	1285.81	1251.37	1173.94	1174.66	1022.91	1132.52	506.42	708.06	560.12	590.91	380.55	-1.09543	4.37266e-06	ref|Arabidopsis thaliana hydroxyproline-rich glycoprotein family protein (AT1G70985) mRNA, complete cds [NM_105767]	NM_105767	NM_105767	At.35244	843437	AT1G70985	hydroxyproline-rich glycoprotein family protein		TC384467	GO:0003674(molecular_function)|GO:0008150(biological_process)|GO:0031225(anchored to membrane)	Arabidopsis thaliana hydroxyproline-rich glycoprotein family protein (AT1G70985) mRNA, complete cds [NM_105767]	chr1:26764822-26764763
AT1G71000	AT1G71000	nucleus		NM_105769	38.64	14.59	12.02	12.63	19.09	10.72	47.02	46.34	62.02	35.79	40.54	1.36847	0.00134767	ref|Arabidopsis thaliana chaperone DnaJ-domain containing protein (AT1G71000) mRNA, complete cds [NM_105769]	NM_105769	NM_105769	At.52471	843439	AT1G71000	chaperone DnaJ-domain containing protein		TC391158	GO:0005634(nucleus)|GO:0005737(cytoplasm)|GO:0006457(protein folding)|GO:0031072(heat shock protein binding)	Arabidopsis thaliana chaperone DnaJ-domain containing protein (AT1G71000) mRNA, complete cds [NM_105769]	chr1:26769418-26769359
RLP11	AT1G71390	integral component of membrane		NM_105808	31.32	19.96	64.01	28.97	44.94	75.74	363.6	213.38	158.18	95.95	196.09	2.21801	0.00356382	ref|Arabidopsis thaliana receptor like protein 11 (RLP11) mRNA, complete cds [NM_105808]	NM_105808	NM_105808	At.52479	843480	RLP11	receptor like protein 11		TC361009	GO:0006952(defense response)|GO:0007165(signal transduction)	Arabidopsis thaliana receptor like protein 11 (RLP11) mRNA, complete cds [NM_105808]	chr1:26908692-26908751
SUC5	AT1G71890	membrane		NM_105847	27.26	15.95	11.12	41.43	11.5	22.32	76.25	53.99	52.12	41.42	38.44	1.27997	0.00376664	ref|Arabidopsis thaliana sucrose transport protein SUC5 (SUC5) mRNA, complete cds [NM_105847]	NM_105847	NM_105847	At.23136	843520	SUC5	sucrose transport protein SUC5		NP303230	GO:0005351(sugar:hydrogen symporter activity)|GO:0005886(plasma membrane)|GO:0008506(sucrose:hydrogen symporter activity)|GO:0009506(plasmodesma)|GO:0015144(carbohydrate transmembrane transporter activity)|GO:0016020(membrane)|GO:0048316(seed development)	Arabidopsis thaliana sucrose transport protein SUC5 (SUC5) mRNA, complete cds [NM_105847]	chr1:27060386-27060445
AT1G71910	AT1G71910	chloroplast		NM_105849	26.91	27.81	37.21	36.97	48.96	54.46	122.3	88.03	87.45	67.02	118.79	1.32071	0.000416982	ref|Arabidopsis thaliana uncharacterized protein (AT1G71910) mRNA, complete cds [NM_105849]	NM_105849	NM_105849	At.28064	843522	AT1G71910	hypothetical protein		TC374523	GO:0003674(molecular_function)|GO:0008150(biological_process)	Arabidopsis thaliana uncharacterized protein (AT1G71910) mRNA, complete cds [NM_105849]	chr1:27065676-27065735
AT1G72000	AT1G72000	cytosol		NM_105858	9.62	9.84	9.31	9.49	9.73	18.89	27.14	19.47	20.39	22.56	31.12	1.11457	0.000778516	ref|Arabidopsis thaliana putative invertase (AT1G72000) mRNA, complete cds [NM_105858]	NM_105858	NM_105858	At.50028	843531	AT1G72000	putative invertase		TC367605	GO:0003824(catalytic activity)|GO:0004564(beta-fructofuranosidase activity)|GO:0005575(cellular_component)|GO:0008150(biological_process)	Arabidopsis thaliana putative invertase (AT1G72000) mRNA, complete cds [NM_105858]	chr1:27105569-27105628
AT1G72060	AT1G72060	extracellular region		NM_105864	446.97	433.38	483.18	261.64	310.53	469.99	1430.51	862.77	1095.62	719.16	1035.09	1.35924	0.000432833	ref|Arabidopsis thaliana serine-type endopeptidase inhibitor (AT1G72060) mRNA, complete cds [NM_105864]	NM_105864	NM_105864	At.35142	843537	AT1G72060	serine-type endopeptidase inhibitor		NP858951	GO:0004867(serine-type endopeptidase inhibitor activity)|GO:0006979(response to oxidative stress)	Arabidopsis thaliana serine-type endopeptidase inhibitor (AT1G72060) mRNA, complete cds [NM_105864]	chr1:27118758-27118817
AT1G72240	AT1G72240	nucleus		NM_105883	45.62	43.34	79.2	59.22	68.04	90.89	190.53	139.26	167.17	106.53	208.13	1.33408	0.000481076	ref|Arabidopsis thaliana uncharacterized protein (AT1G72240) mRNA, complete cds [NM_105883]	NM_105883	NM_105883	At.35126	843556	AT1G72240	hypothetical protein		TC388486	GO:0003674(molecular_function)|GO:0005575(cellular_component)|GO:0008150(biological_process)	Arabidopsis thaliana uncharacterized protein (AT1G72240) mRNA, complete cds [NM_105883]	chr1:27190514-27190573
ERO1	AT1G72280	endoplasmic reticulum membrane		NM_105887	81.41	49.87	70.35	82.5	69.51	98.64	346.13	242.74	252.57	159.24	298.67	1.78554	0.000133814	ref|Arabidopsis thaliana endoplasmic oxidoreductin-1 (ERO1) mRNA, complete cds [NM_105887]	NM_105887	NM_105887	At.35119	843560	ERO1	endoplasmic oxidoreductin-1		TC366303	GO:0005783(endoplasmic reticulum)|GO:0006467(protein thiol-disulfide exchange)|GO:0016671(oxidoreductase activity, acting on a sulfur group of donors, disulfide as acceptor)|GO:0050660(flavin adenine dinucleotide binding)|GO:0055114(oxidation-reduction process)	Arabidopsis thaliana endoplasmic oxidoreductin-1 (ERO1) mRNA, complete cds [NM_105887]	chr1:27212133-27212074
ALAAT2	AT1G72330	mitochondrion		NM_105892	121.08	141.72	145.27	136.45	186.38	190.81	323.28	297.91	379.64	285.92	499.55	1.21762	0.0004169	ref|Arabidopsis thaliana alanine aminotransferase 2 (ALAAT2) mRNA, complete cds [NM_105892]	NM_105892	NM_105892	At.15579	843565	ALAAT2	alanine aminotransferase 2		TC387435	GO:0001666(response to hypoxia)|GO:0004021(L-alanine:2-oxoglutarate aminotransferase activity)|GO:0005507(copper ion binding)|GO:0005524(ATP binding)|GO:0005739(mitochondrion)|GO:0005829(cytosol)	Arabidopsis thaliana alanine aminotransferase 2 (ALAAT2) mRNA, complete cds [NM_105892]	chr1:27236479-27236538
AT1G72540	AT1G72540	plasma membrane		NM_105913	35.52	20.77	27.18	30.8	26.96	31.7	135.1	82.59	90.3	64.91	106.1	1.73287	0.000174435	ref|Arabidopsis thaliana protein kinase-like protein (AT1G72540) mRNA, complete cds [NM_105913]	NM_105913	NM_105913	At.35087	843586	AT1G72540	protein kinase-like protein		TC369556	GO:0004672(protein kinase activity)|GO:0004674(protein serine/threonine kinase activity)|GO:0005524(ATP binding)|GO:0006468(protein phosphorylation)|GO:0016301(kinase activity)	Arabidopsis thaliana protein kinase-like protein (AT1G72540) mRNA, complete cds [NM_105913]	chr1:27314994-27314935
AT1G73805	AT1G73805	nucleus		NM_106040	128.18	118.58	245.08	124.19	143.75	253.53	1235.36	748.1	748.3	490.45	951.7	2.30536	0.000271117	ref|Arabidopsis thaliana calmodulin binding protein-like protein (AT1G73805) mRNA, complete cds [NM_106040]	NM_106040	NM_106040	At.17985	843716	AT1G73805	calmodulin binding protein-like protein		TC369518	GO:0003700(sequence-specific DNA binding transcription factor activity)|GO:0005516(calmodulin binding)|GO:0005634(nucleus)|GO:0010112(regulation of systemic acquired resistance)|GO:0043565(sequence-specific DNA binding)|GO:0080142(regulation of salicylic acid biosynthetic process)	Arabidopsis thaliana calmodulin binding protein-like protein (AT1G73805) mRNA, complete cds [NM_106040]	chr1:27745847-27745788
AT1G73810	AT1G73810	integral component of membrane		NM_106041	9.49	9.47	23.83	9.27	23.19	64.38	228.98	173.17	185.28	165	310.97	3.19204	4.84488e-05	ref|Arabidopsis thaliana core-2/I-branching beta-1,6-N-acetylglucosaminyltransferase-like protein (AT1G73810) mRNA, complete cds [NM_106041]	NM_106041	NM_106041	At.28571	843717	AT1G73810	core-2/I-branching beta-1,6-N-acetylglucosaminyltransferase-like protein		TC369209	GO:0005575(cellular_component)|GO:0008150(biological_process)	Arabidopsis thaliana core-2/I-branching beta-1,6-N-acetylglucosaminyltransferase-like protein (AT1G73810) mRNA, complete cds [NM_106041]	chr1:27752574-27752515
BEE3	AT1G73830	nucleus		NM_106043	424.25	537.87	397.02	190.24	486.59	325.64	201.97	273.64	211.35	183.2	109.37	-1.00657	0.00986332	ref|Arabidopsis thaliana transcription factor BEE 3 (BEE3) mRNA, complete cds [NM_106043]	NM_106043	NM_106043	At.34949	843719	BEE3	transcription factor BEE 3		NP305317	GO:0003677(DNA binding)|GO:0003700(sequence-specific DNA binding transcription factor activity)|GO:0005634(nucleus)|GO:0006355(regulation of transcription, DNA-dependent)	Arabidopsis thaliana transcription factor BEE 3 (BEE3) mRNA, complete cds [NM_106043]	chr1:27761036-27761095
AT1G74010	AT1G74010	plasma membrane		NM_106060	27.74	29.09	33.85	41.33	33.73	53.22	95.76	79.71	94.38	71.31	122.44	1.34525	0.00014563	ref|Arabidopsis thaliana strictosidine synthase (AT1G74010) mRNA, complete cds [NM_106060]	NM_106060	NM_106060	At.34933	843739	AT1G74010	strictosidine synthase		TC369627	GO:0005829(cytosol)|GO:0009058(biosynthetic process)|GO:0009505(plant-type cell wall)|GO:0016844(strictosidine synthase activity)	Arabidopsis thaliana strictosidine synthase (AT1G74010) mRNA, complete cds [NM_106060]	chr1:27832518-27832459
AT1G74210	AT1G74210	cell wall		BX834361	8.21	8.18	11.11	8.17	16.25	27.21	39.06	21.68	16.95	33.65	39.81	1.19672	0.0116483	gb|BX834361 Arabidopsis thaliana Adult vegetative tissue Col-0 Arabidopsis thaliana cDNA clone GSLTLS38ZB05 3PRIM, mRNA sequence [BX834361]		BX834361	At.67610	843761	AT1G74210	glycerophosphoryl diester phosphodiesterase			GO:0005773(vacuole)|GO:0006071(glycerol metabolic process)|GO:0006629(lipid metabolic process)|GO:0008081(phosphoric diester hydrolase activity)|GO:0008889(glycerophosphodiester phosphodiesterase activity)	BX834361 Arabidopsis thaliana Adult vegetative tissue Col-0 Arabidopsis thaliana cDNA clone GSLTLS38ZB05 3PRIM, mRNA sequence [BX834361]	chr1:27912310-27912155
AT1G74210	AT1G74210	cell wall		NM_106081	903.64	933.89	984.83	943.95	968.3	1009.92	2235.59	1800.32	1917.56	1690.2	2266.14	1.0497	4.66208e-06	ref|Arabidopsis thaliana glycerophosphoryl diester phosphodiesterase (AT1G74210) mRNA, complete cds [NM_106081]	NM_106081	NM_106081	At.75098	843761	AT1G74210	glycerophosphoryl diester phosphodiesterase		TC379302	GO:0005773(vacuole)|GO:0006071(glycerol metabolic process)|GO:0006629(lipid metabolic process)|GO:0008081(phosphoric diester hydrolase activity)|GO:0008889(glycerophosphodiester phosphodiesterase activity)	Arabidopsis thaliana glycerophosphoryl diester phosphodiesterase (AT1G74210) mRNA, complete cds [NM_106081]	chr1:27912687-27912746
AT1G74360	AT1G74360	plasma membrane		NM_106096	26.66	20.31	46.11	13.82	42.63	60.37	186.17	107.74	92.85	97.34	177.8	1.91995	0.000912808	ref|Arabidopsis thaliana putative LRR receptor-like serine/threonine-protein kinase (AT1G74360) mRNA, complete cds [NM_106096]	NM_106096	NM_106096	At.18127	843777	AT1G74360	putative LRR receptor-like serine/threonine-protein kinase		TC359027	GO:0004672(protein kinase activity)|GO:0004674(protein serine/threonine kinase activity)|GO:0005524(ATP binding)|GO:0005739(mitochondrion)|GO:0006468(protein phosphorylation)|GO:0007169(transmembrane receptor protein tyrosine kinase signaling pathway)	Arabidopsis thaliana putative LRR receptor-like serine/threonine-protein kinase (AT1G74360) mRNA, complete cds [NM_106096]	chr1:27957815-27957874
GSTU10	AT1G74590	cytoplasm		NM_106118	75.73	54.85	78.57	84.93	61.06	176.29	523.69	335.57	457.13	328.2	713.83	2.4129	0.000290943	ref|Arabidopsis thaliana glutathione S-transferase TAU 10 (GSTU10) mRNA, complete cds [NM_106118]	NM_106118	NM_106118	At.34864	843799	GSTU10	glutathione S-transferase TAU 10		TC375263	GO:0004364(glutathione transferase activity)|GO:0005737(cytoplasm)|GO:0009407(toxin catabolic process)	Arabidopsis thaliana glutathione S-transferase TAU 10 (GSTU10) mRNA, complete cds [NM_106118]	chr1:28023953-28023894
EDS16	AT1G74710	plastid		NM_202414	259.59	268.25	316.08	240.58	318.88	346.21	717.64	489.56	529.27	438.16	760.62	1.0095	0.000895055	ref|Arabidopsis thaliana Isochorismate synthase 1 (EDS16) mRNA, complete cds [NM_202414]	NM_202414	NM_202414	At.22628	843810	EDS16	Isochorismate synthase 1		TC383814	GO:0008909(isochorismate synthase activity)|GO:0009536(plastid)|GO:0009617(response to bacterium)|GO:0009627(systemic acquired resistance)|GO:0009697(salicylic acid biosynthetic process)|GO:0010118(stomatal movement)|GO:0031348(negative regulation of defense response)|GO:0042372(phylloquinone biosynthetic process)|GO:0042742(defense response to bacterium)|GO:0050832(defense response to fungus)	Arabidopsis thaliana Isochorismate synthase 1 (EDS16) mRNA, complete cds [NM_202414]	chr1:28074047-28074106
ARR15	AT1G74890	nucleus		NM_106147	2030.79	1878.5	1442.15	1338.21	1246.28	1077.27	420.49	550.56	407.03	390.33	261.41	-1.88765	0.000138614	ref|Arabidopsis thaliana two-component response regulator ARR15 (ARR15) mRNA, complete cds [NM_106147]	NM_106147	NM_106147	At.11589	843828	ARR15	two-component response regulator ARR15		TC383883	GO:0000156(two-component response regulator activity)|GO:0005515(protein binding)|GO:0005634(nucleus)|GO:0005737(cytoplasm)|GO:0006355(regulation of transcription, DNA-dependent)|GO:0009735(response to cytokinin stimulus)|GO:0009736(cytokinin mediated signaling pathway)	Arabidopsis thaliana two-component response regulator ARR15 (ARR15) mRNA, complete cds [NM_106147]	chr1:28131651-28131592
PR5	AT1G75040	extracellular region		NM_106161	1478.75	1192.69	1855.7	1833.35	1402.6	3748	31097.3	18257.3	19019.4	12568.6	32849.7	3.56834	0.000250352	ref|Arabidopsis thaliana pathogenesis-related protein 5 (PR5) mRNA, complete cds [NM_106161]	NM_106161	NM_106161	At.322	843842	PR5	pathogenesis-related protein 5		NP031927	GO:0003674(molecular_function)|GO:0005618(cell wall)|GO:0005773(vacuole)|GO:0009615(response to virus)|GO:0009627(systemic acquired resistance)|GO:0010224(response to UV-B)|GO:0031540(regulation of anthocyanin biosynthetic process)|GO:0046686(response to cadmium ion)|GO:0048046(apoplast)|GO:0051707(response to other organism)	Arabidopsis thaliana pathogenesis-related protein 5 (PR5) mRNA, complete cds [NM_106161]	chr1:28178499-28178558
PR5	AT1G75040	extracellular region		BP780265	62.11	38.95	90.48	66.65	60.38	157.01	395.96	389.43	410.51	301.14	333.55	2.20758	1.8685e-06	gb|BP780265 RAFL7 Arabidopsis thaliana cDNA clone RAFL07-72-B19 3', mRNA sequence [BP780265]		BP780265	At.67351	843842	PR5	pathogenesis-related protein 5			GO:0003674(molecular_function)|GO:0005618(cell wall)|GO:0005773(vacuole)|GO:0009615(response to virus)|GO:0009627(systemic acquired resistance)|GO:0010224(response to UV-B)|GO:0031540(regulation of anthocyanin biosynthetic process)|GO:0046686(response to cadmium ion)|GO:0048046(apoplast)|GO:0051707(response to other organism)	BP780265 RAFL7 Arabidopsis thaliana cDNA clone RAFL07-72-B19 3', mRNA sequence [BP780265]	chr1:28178750-28178691
GASA1	AT1G75750	extracellular region		EG427617	289.72	277.31	220.19	247.17	220.4	258.63	92.72	140.88	124.58	136.95	101.64	-1.07953	1.32791e-05	gb|AYALO23TFB pooled cDNA populations Arabidopsis thaliana cDNA, mRNA sequence [EG427617]		EG427617	At.24501	843908	GASA1	gibberellin-regulated protein 1			GO:0003674(molecular_function)|GO:0009505(plant-type cell wall)|GO:0009737(response to abscisic acid stimulus)|GO:0009739(response to gibberellin stimulus)|GO:0009741(response to brassinosteroid stimulus)|GO:0009826(unidimensional cell growth)	AYALO23TFB pooled cDNA populations Arabidopsis thaliana cDNA, mRNA sequence [EG427617]	chr1:28442213-28442272
CPK29	AT1G76040	plasma membrane		NM_202421	153.52	126.48	197.61	156.31	138.53	184.14	695.04	409.39	395.96	279.94	510.28	1.52279	0.00117102	ref|Arabidopsis thaliana calcium-dependent protein kinase 29 (CPK29) mRNA, complete cds [NM_202421]	NM_202421	NM_202421	At.34708	843936	CPK29	calcium-dependent protein kinase 29		NP221248	GO:0004672(protein kinase activity)|GO:0004674(protein serine/threonine kinase activity)|GO:0004683(calmodulin-dependent protein kinase activity)|GO:0005509(calcium ion binding)|GO:0005524(ATP binding)|GO:0005634(nucleus)|GO:0005737(cytoplasm)|GO:0005886(plasma membrane)|GO:0006468(protein phosphorylation)|GO:0016301(kinase activity)	Arabidopsis thaliana calcium-dependent protein kinase 29 (CPK29) mRNA, complete cds [NM_202421]	chr1:28538248-28538307
AT1G76600	AT1G76600	nucleus		NM_106310	293.3	269.45	258.15	239.07	295.96	321.24	758.75	616.29	652.14	461.61	684.72	1.18308	3.15389e-05	ref|Arabidopsis thaliana uncharacterized protein (AT1G76600) mRNA, complete cds [NM_106310]	NM_106310	NM_106310	At.19394	843993	AT1G76600	hypothetical protein		TC376775	GO:0003674(molecular_function)|GO:0005634(nucleus)|GO:0005730(nucleolus)	Arabidopsis thaliana uncharacterized protein (AT1G76600) mRNA, complete cds [NM_106310]	chr1:28747569-28747628
CML38	AT1G76650	nucleus		NM_001198484	9.28	9.87	34.71	54.09	44.4	96.14	106.1	79.56	102.77	82.14	178.92	1.40794	0.0121399	ref|Arabidopsis thaliana calcium-binding protein CML38 (CML38) mRNA, complete cds [NM_001198484]	NM_001198484	NM_001198484	At.71993	843998	CML38	calcium-binding protein CML38		TC379629	GO:0005509(calcium ion binding)|GO:0005886(plasma membrane)|GO:0009611(response to wounding)	Arabidopsis thaliana calcium-binding protein CML38 (CML38) mRNA, complete cds [NM_001198484]	chr1:28767015-28766956
EXT4	AT1G76930	nucleus		NM_106344	896.05	694.83	884.75	1054.56	269.52	580.43	13692	7727.55	9532.5	7563.46	13887.8	3.84365	2.98275e-05	ref|Arabidopsis thaliana extensin 4 (EXT4) mRNA, complete cds [NM_106344]	NM_106344	NM_106344	At.33385	844028	EXT4	extensin 4		TC373715	GO:0005199(structural constituent of cell wall)|GO:0009611(response to wounding)|GO:0009737(response to abscisic acid stimulus)|GO:0009751(response to salicylic acid stimulus)|GO:0009753(response to jasmonic acid stimulus)	Arabidopsis thaliana extensin 4 (EXT4) mRNA, complete cds [NM_106344]	chr1:28895427-28895368
EXT4	AT1G76930	nucleus		EG495567	14.62	9.63	24.91	14.01	20.71	47.11	326.48	178.15	240.06	196.57	345.71	3.55948	3.42992e-05	gb|AYBDL45TR pooled cDNA populations Arabidopsis thaliana cDNA, mRNA sequence [EG495567]		EG495567	At.69329	844028	EXT4	extensin 4			GO:0005199(structural constituent of cell wall)|GO:0009611(response to wounding)|GO:0009737(response to abscisic acid stimulus)|GO:0009751(response to salicylic acid stimulus)|GO:0009753(response to jasmonic acid stimulus)	AYBDL45TR pooled cDNA populations Arabidopsis thaliana cDNA, mRNA sequence [EG495567]
EXT4	AT1G76930	nucleus		NM_179564	134.07	133.41	110.46	159.93	86.38	87.76	470.21	355.96	486.37	284.47	557.93	1.86071	8.05855e-05	ref|Arabidopsis thaliana extensin 4 (EXT4) mRNA, complete cds [NM_179564]	NM_179564	NM_179564	At.33385	844028	EXT4	extensin 4		NP044388	GO:0005199(structural constituent of cell wall)|GO:0009611(response to wounding)|GO:0009737(response to abscisic acid stimulus)|GO:0009751(response to salicylic acid stimulus)|GO:0009753(response to jasmonic acid stimulus)	Arabidopsis thaliana extensin 4 (EXT4) mRNA, complete cds [NM_179564]	chr1:28896826-28896767
AT1G76960	AT1G76960	integral component of membrane		NM_106347	2638.17	2828.86	3734.34	2790.1	3395.37	6042.46	18093.2	13398.5	14345.2	11828.6	16670.7	2.05751	4.7433e-06	ref|Arabidopsis thaliana uncharacterized protein (AT1G76960) mRNA, complete cds [NM_106347]	NM_106347	NM_106347	At.20021	844031	AT1G76960	hypothetical protein		TC393862	GO:0003674(molecular_function)|GO:0008150(biological_process)	Arabidopsis thaliana uncharacterized protein (AT1G76960) mRNA, complete cds [NM_106347]	chr1:28920878-28920707
AT1G76960	AT1G76960	integral component of membrane		BP669324	92.89	119.83	147.8	135.61	105.42	229.9	409.68	367.18	412.3	298.93	330.64	1.39226	3.4515e-05	gb|BP669324 RAFL21 Arabidopsis thaliana cDNA clone RAFL21-30-H24 3', mRNA sequence [BP669324]		BP669324	At.20021	844031	AT1G76960	hypothetical protein			GO:0003674(molecular_function)|GO:0008150(biological_process)	BP669324 RAFL21 Arabidopsis thaliana cDNA clone RAFL21-30-H24 3', mRNA sequence [BP669324]	chr1:028920837-028920896
AT1G76970	AT1G76970	Golgi stack		NM_106348	103.23	85.48	74.93	83.81	71.68	73.17	258.99	167.85	174.29	117.48	162.31	1.10251	0.00173727	ref|Arabidopsis thaliana Target of Myb protein 1 (AT1G76970) mRNA, complete cds [NM_106348]	NM_106348	NM_106348	At.34570	844033	AT1G76970	Target of Myb protein 1		TC366648	GO:0005622(intracellular)|GO:0005795(Golgi stack)|GO:0006886(intracellular protein transport)|GO:0006891(intra-Golgi vesicle-mediated transport)|GO:0008565(protein transporter activity)	Arabidopsis thaliana Target of Myb protein 1 (AT1G76970) mRNA, complete cds [NM_106348]	chr1:28922914-28922855
AAP3	AT1G77380	membrane		NM_106387	24.26	39.95	44.19	26.84	30.85	44.81	96.82	79.07	109.92	68.74	123.3	1.44303	0.000169689	ref|Arabidopsis thaliana amino acid permease 3 (AAP3) mRNA, complete cds [NM_106387]	NM_106387	NM_106387	At.5381	844074	AAP3	amino acid permease 3		TC364101	GO:0015171(amino acid transmembrane transporter activity)|GO:0015802(basic amino acid transport)|GO:0016020(membrane)	Arabidopsis thaliana amino acid permease 3 (AAP3) mRNA, complete cds [NM_106387]	chr1:29075265-29075206
PDIL1-2	AT1G77510	endoplasmic reticulum		NM_106400	405.61	394.58	428.16	379.23	416.83	493.66	2102.1	1499.15	1481.28	1105.09	2432.74	2.03846	0.000193478	ref|Arabidopsis thaliana protein disulfide-isomerase 2 (PDIL1-2) mRNA, complete cds [NM_106400]	NM_106400	NM_106400	At.17801	844087	PDIL1-2	protein disulfide-isomerase 2		TC365070	GO:0003756(protein disulfide isomerase activity)|GO:0005774(vacuolar membrane)|GO:0005783(endoplasmic reticulum)|GO:0005886(plasma membrane)|GO:0009507(chloroplast)|GO:0009651(response to salt stress)|GO:0034976(response to endoplasmic reticulum stress)|GO:0046686(response to cadmium ion)	Arabidopsis thaliana protein disulfide-isomerase 2 (PDIL1-2) mRNA, complete cds [NM_106400]	chr1:29129335-29129394
TPPB	AT1G78090	nucleus		NM_106458	91.98	78.24	80.79	64.13	78.63	79.92	25.07	15.75	8.3	37.23	36	-1.68989	1.46996e-05	ref|Arabidopsis thaliana trehalose-6-phosphate phosphatase (TPPB) mRNA, complete cds [NM_106458]	NM_106458	NM_106458	At.20226	844144	TPPB	trehalose-6-phosphate phosphatase		TC368988	GO:0004805(trehalose-phosphatase activity)|GO:0005992(trehalose biosynthetic process)	Arabidopsis thaliana trehalose-6-phosphate phosphatase (TPPB) mRNA, complete cds [NM_106458]	chr1:29376141-29376284
AT1G78190	AT1G78190	cellular_component		NM_106469	323.23	290.04	323.28	292.37	240.88	349.39	809.62	593.19	631.09	414.11	648.69	1.03047	0.000489658	ref|Arabidopsis thaliana Trm1.2-like protein (AT1G78190) mRNA, complete cds [NM_106469]	NM_106469	NM_106469	At.66859	844155	AT1G78190	Trm1.2-like protein			GO:0003674(molecular_function)|GO:0005575(cellular_component)|GO:0008150(biological_process)	Arabidopsis thaliana Trm1.2-like protein (AT1G78190) mRNA, complete cds [NM_106469]	chr1:29418691-29418632
GSTU23	AT1G78320	cytosol		NM_106481	237.78	211.88	234.16	188.11	164.08	145.99	97.63	118.99	81.36	83.83	81.02	-1.08964	0.000275338	ref|Arabidopsis thaliana glutathione S-transferase TAU 23 (GSTU23) mRNA, complete cds [NM_106481]	NM_106481	NM_106481	At.34315	844167	GSTU23	glutathione S-transferase TAU 23		TC378337	GO:0004364(glutathione transferase activity)|GO:0005737(cytoplasm)|GO:0009407(toxin catabolic process)	Arabidopsis thaliana glutathione S-transferase TAU 23 (GSTU23) mRNA, complete cds [NM_106481]	chr1:29467658-29467599
GSTU22	AT1G78340	nucleus		NM_106482	18.54	17.61	8.71	8.65	14.56	25.98	75.99	58.94	78.62	23.65	81.98	2.0259	0.00108361	ref|Arabidopsis thaliana glutathione S-transferase TAU 22 (GSTU22) mRNA, complete cds [NM_106482]	NM_106482	NM_106482	At.34312	844169	GSTU22	glutathione S-transferase TAU 22		NP215133	GO:0004364(glutathione transferase activity)|GO:0005737(cytoplasm)|GO:0009407(toxin catabolic process)	Arabidopsis thaliana glutathione S-transferase TAU 22 (GSTU22) mRNA, complete cds [NM_106482]	chr1:29473128-29473069
AT1G78410	AT1G78410	nucleus		NM_106488	49.67	44.5	109.95	63.16	57.95	137.78	453.44	280.72	326.03	201.17	377.72	2.08681	0.000217377	ref|Arabidopsis thaliana VQ motif-containing protein (AT1G78410) mRNA, complete cds [NM_106488]	NM_106488	NM_106488	At.28332	844177	AT1G78410	VQ motif-containing protein		TC382691	GO:0003674(molecular_function)|GO:0005575(cellular_component)|GO:0006979(response to oxidative stress)	Arabidopsis thaliana VQ motif-containing protein (AT1G78410) mRNA, complete cds [NM_106488]	chr1:29502979-29503038
AT1G78410	AT1G78410	nucleus		BX816295	9.68	9.84	14.41	9.54	15.05	29.74	33.64	21.6	23.56	25.61	45.45	1.02682	0.0179192	gb|Arabidopsis thaliana Full-length cDNA Complete sequence from clone GSLTPGH3ZB09 of Hormone Treated Callus of strain col-0 of Arabidopsis thaliana (thale cress) [BX816295]		BX816295	At.74173	844177	AT1G78410	VQ motif-containing protein		NP215144	GO:0003674(molecular_function)|GO:0005575(cellular_component)|GO:0006979(response to oxidative stress)	Arabidopsis thaliana Full-length cDNA Complete sequence from clone GSLTPGH3ZB09 of Hormone Treated Callus of strain col-0 of Arabidopsis thaliana (thale cress) [BX816295]	chr1:29503452-29503511
AT1G78450	AT1G78450	chloroplast		NM_106492	529.43	543.73	403.48	388.22	558.27	417.78	118.6	197.18	170.78	228.22	134.07	-1.47974	3.12647e-05	ref|Arabidopsis thaliana SOUL heme-binding-like protein (AT1G78450) mRNA, complete cds [NM_106492]	NM_106492	NM_106492	At.34296	844181	AT1G78450	SOUL heme-binding-like protein		TC377513	GO:0005488(binding)|GO:0008150(biological_process)	Arabidopsis thaliana SOUL heme-binding-like protein (AT1G78450) mRNA, complete cds [NM_106492]	chr1:29517053-29516994
AT1G78780	AT1G78780	cytoplasm		NM_001084373	91.1	82.68	51.67	86.25	65.45	89.96	298.49	252.82	307.63	214.08	332.69	1.8525	3.68297e-06	ref|Arabidopsis thaliana pathogenesis-related protein (AT1G78780) mRNA, complete cds [NM_001084373]	NM_001084373	NM_001084373	At.48392	844214	AT1G78780	pathogenesis-related protein		NP039521	GO:0003674(molecular_function)|GO:0008150(biological_process)	Arabidopsis thaliana pathogenesis-related protein (AT1G78780) mRNA, complete cds [NM_001084373]	chr1:29621526-29621467
LUP1	AT1G78970	nucleus		NM_106546	399.12	441.74	339.3	427.24	556.4	509.97	172.38	208.99	218.75	329.13	174.29	-1.0137	0.0005943	ref|Arabidopsis thaliana lupeol synthase 1 (LUP1) mRNA, complete cds [NM_106546]	NM_106546	NM_106546	At.19007	844237	LUP1	lupeol synthase 1		TC360290	GO:0005575(cellular_component)|GO:0019745(pentacyclic triterpenoid biosynthetic process)|GO:0042299(lupeol synthase activity)|GO:0042300(beta-amyrin synthase activity)	Arabidopsis thaliana lupeol synthase 1 (LUP1) mRNA, complete cds [NM_106546]	chr1:29707251-29707419
CHX2	AT1G79400	integral component of membrane		NM_106588	9.25	9.38	9.38	8.97	9.11	9.16	61.54	20.48	9.48	31.29	52.58	1.92939	0.0162701	ref|Arabidopsis thaliana cation/H() antiporter 2 (CHX2) mRNA, complete cds [NM_106588]	NM_106588	NM_106588	At.52570	844278	CHX2	cation/H() antiporter 2		TC361017	GO:0005451(monovalent cation:hydrogen antiporter activity)|GO:0006812(cation transport)|GO:0015385(sodium:hydrogen antiporter activity)	Arabidopsis thaliana cation/H() antiporter 2 (CHX2) mRNA, complete cds [NM_106588]	chr1:29867741-29867800
ALIS5	AT1G79450	Golgi membrane		NM_106593	14.99	20.73	25.69	21.23	25.49	28.97	66.1	50.91	59.3	48.78	72.67	1.38196	2.39871e-05	ref|Arabidopsis thaliana ALA-interacting subunit 5 (ALIS5) mRNA, complete cds [NM_106593]	NM_106593	NM_106593	At.34111	844283	ALIS5	ALA-interacting subunit 5		NP1659656	GO:0005886(plasma membrane)|GO:0008150(biological_process)|GO:0009543(chloroplast thylakoid lumen)|GO:0016020(membrane)	Arabidopsis thaliana ALA-interacting subunit 5 (ALIS5) mRNA, complete cds [NM_106593]	chr1:29887793-29887852
WAKL10	AT1G79680	plasma membrane		NM_106617	38.83	10.41	42.2	9.82	19.49	57.45	158.44	129.77	160.44	146.67	167.12	2.36016	1.01733e-06	ref|Arabidopsis thaliana wall-associated receptor kinase-like 10 (WAKL10) mRNA, complete cds [NM_106617]	NM_106617	NM_106617	At.34068	844307	WAKL10	wall-associated receptor kinase-like 10		TC360335	GO:0004383(guanylate cyclase activity)|GO:0006182(cGMP biosynthetic process)|GO:0006468(protein phosphorylation)|GO:0006952(defense response)|GO:0009617(response to bacterium)|GO:0009620(response to fungus)|GO:0009751(response to salicylic acid stimulus)|GO:0016021(integral to membrane)|GO:0016301(kinase activity)	Arabidopsis thaliana wall-associated receptor kinase-like 10 (WAKL10) mRNA, complete cds [NM_106617]	chr1:29980260-29980201
RTL1	AT1G80650	nucleus		NM_148331	9.07	9.05	8.96	12.98	9.67	9.11	30.75	26.87	9.14	28.61	28.59	1.33804	0.0026347	ref|Arabidopsis thaliana protein RNAse II-like 1 (RTL1) mRNA, complete cds [NM_148331]	NM_148331	NM_148331	At.45352	827212	RTL1	protein RNAse II-like 1		NP2701952	GO:0003723(RNA binding)|GO:0004525(ribonuclease III activity)|GO:0005575(cellular_component)|GO:0006396(RNA processing)	Arabidopsis thaliana protein RNAse II-like 1 (RTL1) mRNA, complete cds [NM_148331]	chr4:8822926-8822985
WRKY40	AT1G80840	nucleus		NM_106732	75.59	93.3	178.92	99.17	70.64	117.62	595.46	337.07	258.87	147.65	277.44	1.61053	0.0123192	ref|Arabidopsis thaliana putative WRKY transcription factor 40 (WRKY40) mRNA, complete cds [NM_106732]	NM_106732	NM_106732	At.28188	844423	WRKY40	putative WRKY transcription factor 40		TC374973	GO:0002237(response to molecule of bacterial origin)|GO:0003700(sequence-specific DNA binding transcription factor activity)|GO:0005515(protein binding)|GO:0005634(nucleus)|GO:0006355(regulation of transcription, DNA-dependent)|GO:0009611(response to wounding)|GO:0009751(response to salicylic acid stimulus)|GO:0010200(response to chitin)|GO:0031347(regulation of defense response)|GO:0042742(defen…	Arabidopsis thaliana putative WRKY transcription factor 40 (WRKY40) mRNA, complete cds [NM_106732]	chr1:30385267-30385326
WOL	AT2G01830	endoplasmic reticulum membrane		NM_126244	418.65	482.52	449.77	495.77	429.87	346.36	210.08	224.72	147.9	243.85	186.63	-1.10926	1.71259e-05	ref|Arabidopsis thaliana histidine kinase 4 (WOL) mRNA, complete cds [NM_126244]	NM_126244	NM_126244	At.10485	814714	WOL	histidine kinase 4		TC358655	GO:0000160(two-component signal transduction system (phosphorelay))|GO:0004673(protein histidine kinase activity)|GO:0004721(phosphoprotein phosphatase activity)|GO:0005034(osmosensor activity)|GO:0005515(protein binding)|GO:0006468(protein phosphorylation)|GO:0008272(sulfate transport)|GO:0009414(response to water deprivation)|GO:0009736(cytokinin mediated signaling pathway)|GO:0009884(cytokinin…	Arabidopsis thaliana histidine kinase 4 (WOL) mRNA, complete cds [NM_126244]	chr2:363106-363047
GSTZ1	AT2G02390	cytosol		NM_179595	58.11	44.74	72.24	63.84	82.05	103.16	175.76	142.65	137.89	135.89	195.06	1.15532	0.00016816	ref|Arabidopsis thaliana glutathione S-transferase zeta-class 1 (GSTZ1) mRNA, complete cds [NM_179595]	NM_179595	NM_179595	At.10192	814770	GSTZ1	glutathione S-transferase zeta-class 1		TC397371	GO:0003824(catalytic activity)|GO:0004364(glutathione transferase activity)|GO:0005737(cytoplasm)|GO:0005829(cytosol)|GO:0009407(toxin catabolic process)	Arabidopsis thaliana glutathione S-transferase zeta-class 1 (GSTZ1) mRNA, complete cds [NM_179595]	chr2:629983-630128
GSTZ1	AT2G02390	cytosol		NM_201671	1256.24	1308.04	1422.04	1310.6	1310.6	1577.89	3642.63	2586.13	2790.1	2300.73	3358.46	1.10557	7.53935e-05	ref|Arabidopsis thaliana glutathione S-transferase zeta-class 1 (GSTZ1) mRNA, complete cds [NM_201671]	NM_201671	NM_201671	At.10192	814770	GSTZ1	glutathione S-transferase zeta-class 1		TC377984	GO:0003824(catalytic activity)|GO:0004364(glutathione transferase activity)|GO:0005737(cytoplasm)|GO:0005829(cytosol)|GO:0009407(toxin catabolic process)	Arabidopsis thaliana glutathione S-transferase zeta-class 1 (GSTZ1) mRNA, complete cds [NM_201671]	chr2:630867-630926
UTR1	AT2G02810	endoplasmic reticulum membrane		NM_126336	103.62	74.32	115.89	93.94	98.16	113.84	360.6	243.5	297.84	197.73	371.19	1.55721	0.000142291	ref|Arabidopsis thaliana UDP-galactose transporter 1 (UTR1) mRNA, complete cds [NM_126336]	NM_126336	NM_126336	At.23730	814811	UTR1	UDP-galactose transporter 1		TC374775	GO:0000139(Golgi membrane)|GO:0005459(UDP-galactose transmembrane transporter activity)|GO:0005460(UDP-glucose transmembrane transporter activity)|GO:0005789(endoplasmic reticulum membrane)|GO:0009553(embryo sac development)|GO:0009555(pollen development)|GO:0015165(pyrimidine nucleotide sugar transmembrane transporter activity)|GO:0015780(nucleotide-sugar transport)|GO:0015786(UDP-glucose transp…	Arabidopsis thaliana UDP-galactose transporter 1 (UTR1) mRNA, complete cds [NM_126336]	chr2:803244-803303
GSTF3	AT2G02930	cytoplasm		NM_126346	30.83	19.06	17.36	21.5	26.26	54.53	124.86	79.82	61.18	75.44	100.66	1.64532	0.000644745	ref|Arabidopsis thaliana glutathione S-transferase 16 (GSTF3) mRNA, complete cds [NM_126346]	NM_126346	NM_126346	At.24972	814822	GSTF3	glutathione S-transferase 16		TC375824	GO:0004364(glutathione transferase activity)|GO:0005737(cytoplasm)|GO:0005886(plasma membrane)|GO:0009407(toxin catabolic process)|GO:0050832(defense response to fungus)	Arabidopsis thaliana glutathione S-transferase 16 (GSTF3) mRNA, complete cds [NM_126346]	chr2:851655-851596
AT2G03230	AT2G03230	nucleus		NM_126374	8.93	8.99	8.76	8.8	9.02	8.98	27.92	25.44	28.67	18.27	48.34	1.73779	0.00127344	ref|Arabidopsis thaliana GCK domain-containing protein (AT2G03230) mRNA, complete cds [NM_126374]	NM_126374	NM_126374	At.41419	814852	AT2G03230	GCK domain-containing protein		TC390262	GO:0003674(molecular_function)|GO:0005575(cellular_component)|GO:0008150(biological_process)	Arabidopsis thaliana GCK domain-containing protein (AT2G03230) mRNA, complete cds [NM_126374]	chr2:973187-973246
UPS4	AT2G03520	integral component of membrane		NM_126402	23.4	27.21	29.31	21.75	37.75	35.47	9.56	9.4	14.95	22.75	15.01	-1.02397	0.00277654	ref|Arabidopsis thaliana ureide permease 4 (UPS4) mRNA, complete cds [NM_126402]	NM_126402	NM_126402	At.47699	814881	UPS4	ureide permease 4		TC367175	GO:0009507(chloroplast)	Arabidopsis thaliana ureide permease 4 (UPS4) mRNA, complete cds [NM_126402]	chr2:1071184-1071243
AT2G04070	AT2G04070	integral component of membrane		NM_126448	9.08	9.07	8.97	8.95	9.12	9.13	71.71	24.17	33.22	38.78	76.98	2.43544	0.00247623	ref|Arabidopsis thaliana MATE efflux family protein (AT2G04070) mRNA, complete cds [NM_126448]	NM_126448	NM_126448	At.49329	814943	AT2G04070	MATE efflux family protein		TC391730	GO:0005215(transporter activity)|GO:0006810(transport)|GO:0006855(drug transmembrane transport)|GO:0015238(drug transmembrane transporter activity)|GO:0015297(antiporter activity)|GO:0016020(membrane)|GO:0055085(transmembrane transport)	Arabidopsis thaliana MATE efflux family protein (AT2G04070) mRNA, complete cds [NM_126448]	chr2:1353997-1353938
AT2G04100	AT2G04100	integral component of membrane		NM_126451	60.59	41.78	81.49	93.98	69.1	108.88	386.72	266.58	289.6	291.79	403.29	2.10842	7.45983e-06	ref|Arabidopsis thaliana MATE efflux family protein (AT2G04100) mRNA, complete cds [NM_126451]	NM_126451	NM_126451	At.41343	814946	AT2G04100	MATE efflux family protein		NP453104	GO:0005215(transporter activity)|GO:0006855(drug transmembrane transport)|GO:0015238(drug transmembrane transporter activity)|GO:0015297(antiporter activity)|GO:0016020(membrane)|GO:0055085(transmembrane transport)	Arabidopsis thaliana MATE efflux family protein (AT2G04100) mRNA, complete cds [NM_126451]	chr2:1377276-1377217
NUDT5	AT2G04430	cytosol		NM_126476	97.91	124.19	99.95	109	99.38	118.12	326.37	266.88	268.89	169.21	260.4	1.25707	0.000119699	ref|Arabidopsis thaliana nudix hydrolase 5 (NUDT5) mRNA, complete cds [NM_126476]	NM_126476	NM_126476	At.41312	814983	NUDT5	nudix hydrolase 5		TC374479	GO:0005829(cytosol)|GO:0016787(hydrolase activity)	Arabidopsis thaliana nudix hydrolase 5 (NUDT5) mRNA, complete cds [NM_126476]	chr2:1540874-1540933
NUDT6	AT2G04450	cytosol		NM_126478	171.44	117.25	221.53	97.07	137.33	268.18	1405.27	1147.55	1093.73	545.82	1432.98	2.73663	0.000111878	ref|Arabidopsis thaliana nudix hydrolase 6 (NUDT6) mRNA, complete cds [NM_126478]	NM_126478	NM_126478	At.41308	814985	NUDT6	nudix hydrolase 6		TC377548	GO:0005829(cytosol)|GO:0016787(hydrolase activity)|GO:0035529(NADH pyrophosphatase activity)|GO:0047631(ADP-ribose diphosphatase activity)|GO:0051287(NAD binding)|GO:0051707(response to other organism)|GO:0080151(positive regulation of salicylic acid mediated signaling pathway)	Arabidopsis thaliana nudix hydrolase 6 (NUDT6) mRNA, complete cds [NM_126478]	chr2:1545174-1545233
AT2G04495	AT2G04495	integral component of membrane		NM_147243	8.51	8.3	8.29	8.3	8.47	12.49	90.15	57.39	36.49	41.93	79.11	2.75156	0.000367418	ref|Arabidopsis thaliana uncharacterized protein (AT2G04495) mRNA, complete cds [NM_147243]	NM_147243	NM_147243	At.45793	814990	AT2G04495	hypothetical protein		TC375781	GO:0003674(molecular_function)|GO:0008150(biological_process)	Arabidopsis thaliana uncharacterized protein (AT2G04495) mRNA, complete cds [NM_147243]	chr2:1564913-1564972
AT2G04515	AT2G04515	chloroplast		NM_147244	10.38	11.02	11.89	10.11	10.17	23.03	81.21	53.96	42.51	38.95	65.98	2.14643	0.000222493	ref|Arabidopsis thaliana uncharacterized protein (AT2G04515) mRNA, complete cds [NM_147244]	NM_147244	NM_147244	At.45792	814993	AT2G04515	hypothetical protein		TC384985	GO:0003674(molecular_function)|GO:0008150(biological_process)	Arabidopsis thaliana uncharacterized protein (AT2G04515) mRNA, complete cds [NM_147244]	chr2:1574358-1574417
GRP3S	AT2G05380	extracellular region		NM_126561	8175.32	7619.29	9054.2	7419.8	8897.96	10096	30554.9	24231.5	30179.4	23040.8	33999	1.733	2.67975e-06	ref|Arabidopsis thaliana glycine-rich protein 3 short isoform (GRP3S) mRNA, complete cds [NM_126561]	NM_126561	NM_126561	At.22887	815086	GRP3S	glycine-rich protein 3 short isoform		TC398602	GO:0003674(molecular_function)|GO:0005515(protein binding)|GO:0008150(biological_process)	Arabidopsis thaliana glycine-rich protein 3 short isoform (GRP3S) mRNA, complete cds [NM_126561]	chr2:1967890-1967949
GRP3S	AT2G05380	extracellular region		NM_001124801	602.94	541.1	678.6	521.75	620.34	683.75	2200.73	1735.3	2312.74	1633.12	2132.78	1.71978	1.42089e-06	ref|Arabidopsis thaliana glycine-rich protein 3 short isoform (GRP3S) mRNA, complete cds [NM_001124801]	NM_001124801	NM_001124801	At.22887	815086	GRP3S	glycine-rich protein 3 short isoform		TC397155	GO:0003674(molecular_function)|GO:0005515(protein binding)|GO:0008150(biological_process)	Arabidopsis thaliana glycine-rich protein 3 short isoform (GRP3S) mRNA, complete cds [NM_001124801]	chr2:1966859-1966917
SERK4	AT2G13790	plasma membrane		NM_126955	831.94	805.46	1026.09	746.96	852.8	1084.88	2997.02	1822.65	1742.75	1573.03	2697.88	1.2814	0.000933444	ref|Arabidopsis thaliana somatic embryogenesis receptor kinase 4 (SERK4) mRNA, complete cds [NM_126955]	NM_126955	NM_126955	At.13851	815862	SERK4	somatic embryogenesis receptor kinase 4		TC398448	GO:0004672(protein kinase activity)|GO:0004675(transmembrane receptor protein serine/threonine kinase activity)|GO:0005886(plasma membrane)|GO:0006468(protein phosphorylation)|GO:0007178(transmembrane receptor protein serine/threonine kinase signaling pathway)|GO:0008219(cell death)|GO:0009742(brassinosteroid mediated signaling pathway)|GO:0010150(leaf senescence)|GO:0010200(response to chitin)|G…	Arabidopsis thaliana somatic embryogenesis receptor kinase 4 (SERK4) mRNA, complete cds [NM_126955]	chr2:5746565-5746624
ALD1	AT2G13810	chloroplast		NM_126957	60	57.12	48.07	35.82	39.56	74.07	337.7	183.95	146.16	104.67	236.73	1.94449	0.00292278	ref|Arabidopsis thaliana AGD2-like defense response protein 1 (ALD1) mRNA, complete cds [NM_126957]	NM_126957	NM_126957	At.26317	815864	ALD1	AGD2-like defense response protein 1		TC367159	GO:0003824(catalytic activity)|GO:0008483(transaminase activity)|GO:0009058(biosynthetic process)|GO:0016769(transferase activity, transferring nitrogenous groups)|GO:0030170(pyridoxal phosphate binding)	Arabidopsis thaliana AGD2-like defense response protein 1 (ALD1) mRNA, complete cds [NM_126957]	chr2:5772062-5772121
AT2G14247	AT2G14247	chloroplast		NM_201723	368.98	1078.28	739.37	391	877.11	1251.37	126.18	180.14	177.7	219.54	159.43	-2.18408	0.00443015	ref|Arabidopsis thaliana uncharacterized protein (AT2G14247) mRNA, complete cds [NM_201723]	NM_201723	NM_201723	At.44267	2745524	AT2G14247	hypothetical protein		TC392282	GO:0003674(molecular_function)|GO:0008150(biological_process)	Arabidopsis thaliana uncharacterized protein (AT2G14247) mRNA, complete cds [NM_201723]	chr2:6034682-6034741
LURP1	AT2G14560			NM_127019	4392.39	2827.56	6063.09	3000.46	3866.29	7682.74	35067.2	21419.7	20567.2	12425.1	21610.1	2.25991	0.000579099	ref|Arabidopsis thaliana LURP1 protein (LURP1) mRNA, complete cds [NM_127019]	NM_127019	NM_127019	At.28628	815943	LURP1	LURP1 protein		TC397791	GO:0003674(molecular_function)|GO:0005575(cellular_component)|GO:0009751(response to salicylic acid stimulus)|GO:0050832(defense response to fungus)	Arabidopsis thaliana LURP1 protein (LURP1) mRNA, complete cds [NM_127019]	chr2:6215044-6215103
LURP1	AT2G14560			NM_201727	569.51	372.37	827.39	395.59	521.42	940.16	4575.62	2748.7	2412.07	1393.8	2674.74	2.19159	0.00142326	ref|Arabidopsis thaliana LURP1 protein (LURP1) mRNA, complete cds [NM_201727]	NM_201727	NM_201727	At.28628	815943	LURP1	LURP1 protein		TC385320	GO:0003674(molecular_function)|GO:0005575(cellular_component)|GO:0009751(response to salicylic acid stimulus)|GO:0050832(defense response to fungus)	Arabidopsis thaliana LURP1 protein (LURP1) mRNA, complete cds [NM_201727]	chr2:6214663-6214722
PRB1	AT2G14580	extracellular region		NM_127021	54.15	26.97	73.28	36.49	46.66	20.73	113.69	111.29	119.96	92.87	128.97	1.39689	7.20403e-05	ref|Arabidopsis thaliana pathogenesis-related protein 1 (PRB1) mRNA, complete cds [NM_127021]	NM_127021	NM_127021	At.28524	815945	PRB1	pathogenesis-related protein 1		TC388923	GO:0003674(molecular_function)|GO:0005576(extracellular region)|GO:0009723(response to ethylene stimulus)|GO:0009751(response to salicylic acid stimulus)|GO:0009753(response to jasmonic acid stimulus)	Arabidopsis thaliana pathogenesis-related protein 1 (PRB1) mRNA, complete cds [NM_127021]	chr2:6226135-6226076
PR1	AT2G14610	extracellular region		NM_127025	251.97	339.03	535.8	808.28	174.66	1068.66	6955.91	4392.39	5553.7	3406.05	6699.81	3.35004	2.8888e-05	ref|Arabidopsis thaliana pathogenesis-related protein 1 (PR1) mRNA, complete cds [NM_127025]	NM_127025	NM_127025	At.321	815949	PR1	pathogenesis-related protein 1		TC380268	GO:0003674(molecular_function)|GO:0005576(extracellular region)|GO:0005618(cell wall)|GO:0006952(defense response)|GO:0009627(systemic acquired resistance)|GO:0010266(response to vitamin B1)	Arabidopsis thaliana pathogenesis-related protein 1 (PR1) mRNA, complete cds [NM_127025]	chr2:6242373-6242314
XTH10	AT2G14620	extracellular region		NM_127026	38.27	32.09	59.25	41.63	58.84	70.86	321.83	200.44	116.29	95.25	221.96	1.93022	0.00430814	ref|Arabidopsis thaliana xyloglucan:xyloglucosyl transferase (XTH10) mRNA, complete cds [NM_127026]	NM_127026	NM_127026	At.28362	815950	XTH10	xyloglucan:xyloglucosyl transferase		TC393425	GO:0004553(hydrolase activity, hydrolyzing O-glycosyl compounds)|GO:0005618(cell wall)|GO:0005975(carbohydrate metabolic process)|GO:0006073(cellular glucan metabolic process)|GO:0016762(xyloglucan:xyloglucosyl transferase activity)|GO:0016798(hydrolase activity, acting on glycosyl bonds)|GO:0048046(apoplast)	Arabidopsis thaliana xyloglucan:xyloglucosyl transferase (XTH10) mRNA, complete cds [NM_127026]	chr2:6245948-6246007
AT2G15042	AT2G15042	plasma membrane		NM_001161047	128.95	128.87	134.86	114.58	137.31	150.36	377.23	245.46	243.82	250.4	300.31	1.0972	0.000133169	ref|Arabidopsis thaliana Leucine-rich repeat (LRR) family protein (AT2G15042) mRNA, complete cds [NM_001161047]	NM_001161047	NM_001161047	At.27735	7922469	AT2G15042	Leucine-rich repeat (LRR) family protein		TC394370	GO:0008150(biological_process)	Arabidopsis thaliana Leucine-rich repeat (LRR) family protein (AT2G15042) mRNA, complete cds [NM_001161047]	chr2:6512265-6512324
AT2G15220	AT2G15220	extracellular region		NM_127083	10.37	10.39	24.31	25.52	19.38	47.95	67.2	33.53	22.41	49.19	67.89	1.06356	0.0374661	ref|Arabidopsis thaliana basic secretory protein family protein (AT2G15220) mRNA, complete cds [NM_127083]	NM_127083	NM_127083	At.13396	816011	AT2G15220	basic secretory protein family protein		TC386530	GO:0006952(defense response)	Arabidopsis thaliana basic secretory protein family protein (AT2G15220) mRNA, complete cds [NM_127083]	chr2:6608991-6609050
FUT4	AT2G15390	Golgi cisterna membrane		NM_201739	17.46	31.77	37.99	25.43	30.52	61.73	146.58	104.6	133.52	100.11	163.95	1.9258	4.22334e-05	ref|Arabidopsis thaliana xyloglucan fucosyltransferase (FUT4) mRNA, complete cds [NM_201739]	NM_201739	NM_201739	At.28327	816031	FUT4	xyloglucan fucosyltransferase		TC367460	GO:0008417(fucosyltransferase activity)|GO:0016020(membrane)|GO:0016757(transferase activity, transferring glycosyl groups)|GO:0042546(cell wall biogenesis)	Arabidopsis thaliana xyloglucan fucosyltransferase (FUT4) mRNA, complete cds [NM_201739]	chr2:6709792-6709733
AT2G15440	AT2G15440	chloroplast		NM_127104	34.05	24.98	63.45	60.87	53.06	51.51	15.75	13.77	8.81	47.87	32.51	-1.01519	0.0309971	ref|Arabidopsis thaliana uncharacterized protein (AT2G15440) mRNA, complete cds [NM_127104]	NM_127104	NM_127104	At.64934	816036	AT2G15440	hypothetical protein		TC371582	GO:0003674(molecular_function)|GO:0005575(cellular_component)|GO:0008150(biological_process)	Arabidopsis thaliana uncharacterized protein (AT2G15440) mRNA, complete cds [NM_127104]	chr2:6743829-6743770
UGT73B5	AT2G15480	intracellular membrane-bounded organelle		NM_127108	120	130.03	142.26	133.62	138.18	229.07	618.21	383.55	409.39	285.32	487.77	1.55318	0.000438267	ref|Arabidopsis thaliana UDP-glucosyl transferase 73B5 (UGT73B5) mRNA, complete cds [NM_127108]	NM_127108	NM_127108	At.40404	816040	UGT73B5	UDP-glucosyl transferase 73B5		TC395603	GO:0008194(UDP-glycosyltransferase activity)|GO:0016757(transferase activity, transferring glycosyl groups)|GO:0035251(UDP-glucosyltransferase activity)|GO:0051707(response to other organism)|GO:0080043(quercetin 3-O-glucosyltransferase activity)	Arabidopsis thaliana UDP-glucosyl transferase 73B5 (UGT73B5) mRNA, complete cds [NM_127108]	chr2:6760375-6760434
NAC036	AT2G17040	nucleus		NM_127259	1140.78	1093.29	1469.86	1081.9	857.95	1477.35	5521.28	3611.43	3660.96	2705.13	4722.37	1.76872	0.00014248	ref|Arabidopsis thaliana NAC domain containing protein 36 (NAC036) mRNA, complete cds [NM_127259]	NM_127259	NM_127259	At.28710	816209	NAC036	NAC domain containing protein 36		TC375144	GO:0003700(sequence-specific DNA binding transcription factor activity)|GO:0005575(cellular_component)|GO:0007275(multicellular organismal development)|GO:0009965(leaf morphogenesis)|GO:0010200(response to chitin)|GO:0045792(negative regulation of cell size)|GO:0048281(inflorescence morphogenesis)	Arabidopsis thaliana NAC domain containing protein 36 (NAC036) mRNA, complete cds [NM_127259]	chr2:7408029-7408088
LYM2	AT2G17120	plasmodesma		NM_127266	369.86	310.62	414.44	367.42	319.88	412.82	1068.66	699.79	709.87	585.25	898.85	1.11517	0.000458219	ref|Arabidopsis thaliana LysM domain-containing GPI-anchored protein 2 (LYM2) mRNA, complete cds [NM_127266]	NM_127266	NM_127266	At.12294	816217	LYM2	LysM domain-containing GPI-anchored protein 2		TC371003	GO:0003674(molecular_function)|GO:0005886(plasma membrane)|GO:0009506(plasmodesma)|GO:0016998(cell wall macromolecule catabolic process)|GO:0031225(anchored to membrane)|GO:0046658(anchored to plasma membrane)	Arabidopsis thaliana LysM domain-containing GPI-anchored protein 2 (LYM2) mRNA, complete cds [NM_127266]	chr2:7460670-7460729
AT2G17740	AT2G17740	cytoplasm		NM_127328	10.26	10.28	10.27	9.59	9.91	14.09	39.79	33.02	31.66	61.83	88.8	2.24896	0.00272235	ref|Arabidopsis thaliana cysteine/histidine-rich C1 domain-containing protein (AT2G17740) mRNA, complete cds [NM_127328]	NM_127328	NM_127328	At.40105	816283	AT2G17740	cysteine/histidine-rich C1 domain-containing protein		TC375272	GO:0005575(cellular_component)	Arabidopsis thaliana cysteine/histidine-rich C1 domain-containing protein (AT2G17740) mRNA, complete cds [NM_127328]	chr2:7707154-7707095
AT2G18193	AT2G18193	integral component of membrane		NM_179641	43.97	10.31	13.44	9.74	26.74	19.83	66.21	42.83	42.62	39.63	84.45	1.41565	0.0067884	ref|Arabidopsis thaliana P-loop containing nucleoside triphosphate hydrolase-like protein (AT2G18193) mRNA, complete cds [NM_179641]	NM_179641	NM_179641	At.40029	816333	AT2G18193	P-loop containing nucleoside triphosphate hydrolase-like protein		TC365488	GO:0000166(nucleotide binding)|GO:0005524(ATP binding)|GO:0016887(ATPase activity)|GO:0017111(nucleoside-triphosphatase activity)	Arabidopsis thaliana P-loop containing nucleoside triphosphate hydrolase-like protein (AT2G18193) mRNA, complete cds [NM_179641]	chr2:7917785-7917726
PNP-A	AT2G18660	apoplast		NM_179648	77.72	86.53	142.17	55.37	93.52	388.67	3869.48	2265.22	2404.05	1445.4	3466.86	4.2574	0.000123896	ref|Arabidopsis thaliana EG45-like domain-containing protein 2 (PNP-A) mRNA, complete cds [NM_179648]	NM_179648	NM_179648	At.28538	816381	PNP-A	EG45-like domain-containing protein 2		TC379227	GO:0005576(extracellular region)|GO:0005618(cell wall)	Arabidopsis thaliana EG45-like domain-containing protein 2 (PNP-A) mRNA, complete cds [NM_179648]	chr2:8091180-8091000
AT2G18690	AT2G18690	membrane		NM_127425	396.1	436.18	620.43	417.12	310.08	1031.82	5033.33	2819.84	2992.31	1675.77	3851.04	2.61287	0.000509738	ref|Arabidopsis thaliana uncharacterized protein (AT2G18690) mRNA, complete cds [NM_127425]	NM_127425	NM_127425	At.13212	816384	AT2G18690	hypothetical protein		TC389274	GO:0003674(molecular_function)|GO:0008150(biological_process)|GO:0016020(membrane)	Arabidopsis thaliana uncharacterized protein (AT2G18690) mRNA, complete cds [NM_127425]	chr2:8098589-8098648
AT2G18690	AT2G18690	membrane		BP619218	9.89	10.12	30.91	12.39	9.71	38.17	147.06	104.96	110.76	64.82	131.44	2.59296	8.34256e-05	gb|BP619218 RAFL16 Arabidopsis thaliana cDNA clone RAFL16-31-H21 3', mRNA sequence [BP619218]		BP619218	At.67780	816384	AT2G18690	hypothetical protein			GO:0003674(molecular_function)|GO:0008150(biological_process)|GO:0016020(membrane)	BP619218 RAFL16 Arabidopsis thaliana cDNA clone RAFL16-31-H21 3', mRNA sequence [BP619218]	chr2:8098461-8098402
AT2G19130	AT2G19130	integral component of membrane		NM_127470	213.68	245.68	215.69	233.94	261.73	295.44	622.16	480.33	504.56	418.75	551.73	1.07698	2.21158e-05	ref|Arabidopsis thaliana S-locus lectin protein kinase-like protein (AT2G19130) mRNA, complete cds [NM_127470]	NM_127470	NM_127470	At.39891	816430	AT2G19130	S-locus lectin protein kinase-like protein		TC360528	GO:0004672(protein kinase activity)|GO:0004674(protein serine/threonine kinase activity)|GO:0005524(ATP binding)|GO:0005529(sugar binding)|GO:0006468(protein phosphorylation)|GO:0048544(recognition of pollen)	Arabidopsis thaliana S-locus lectin protein kinase-like protein (AT2G19130) mRNA, complete cds [NM_127470]	chr2:8294005-8294064
FRK1	AT2G19190	plasma membrane		NM_127476	63.31	72.23	60.97	87.21	57.99	128.58	650.55	398.46	388.57	427.51	733.91	2.72937	8.99404e-05	ref|Arabidopsis thaliana senescence-induced receptor-like serine/threonine-protein kinase (FRK1) mRNA, complete cds [NM_127476]	NM_127476	NM_127476	At.39884	816436	FRK1	senescence-induced receptor-like serine/threonine-protein kinase		TC359920	GO:0016301(kinase activity)|GO:0042742(defense response to bacterium)	Arabidopsis thaliana senescence-induced receptor-like serine/threonine-protein kinase (FRK1) mRNA, complete cds [NM_127476]	chr2:8326146-8326087
AT2G20142	AT2G20142	cytoplasm		NM_201758	85.97	85.46	158.66	78.12	117.27	203.65	977.11	566.11	689.59	466.69	1203.78	2.68347	0.000509885	ref|Arabidopsis thaliana Toll-Interleukin-Resistance domain-containing protein (AT2G20142) mRNA, complete cds [NM_201758]	NM_201758	NM_201758	At.28697	2745551	AT2G20142	Toll-Interleukin-Resistance domain-containing protein		TC384119	GO:0004888(transmembrane signaling receptor activity)|GO:0007165(signal transduction)|GO:0031224(intrinsic to membrane)|GO:0045087(innate immune response)	Arabidopsis thaliana Toll-Interleukin-Resistance domain-containing protein (AT2G20142) mRNA, complete cds [NM_201758]	chr2:8696478-8696537
AT2G20560	AT2G20560	cytoplasm		NM_127616	52.76	50.44	54.61	38.37	45.41	48.48	155.44	88.62	75.54	75.64	95.73	1.02227	0.00528381	ref|Arabidopsis thaliana DNAJ heat shock protein-like protein (AT2G20560) mRNA, complete cds [NM_127616]	NM_127616	NM_127616	At.26315	816578	AT2G20560	DNAJ heat shock protein-like protein		TC370131	GO:0006457(protein folding)|GO:0031072(heat shock protein binding)|GO:0051082(unfolded protein binding)	Arabidopsis thaliana DNAJ heat shock protein-like protein (AT2G20560) mRNA, complete cds [NM_127616]	chr2:8849248-8849189
LLG2	AT2G20700	plasma membrane		NM_127634	293.39	313.5	261.41	208.86	273.95	202.5	87.67	110.57	103.26	131.87	100.23	-1.27876	5.41996e-05	ref|Arabidopsis thaliana LORELEI-like glucosylphosphatidylinositol-anchored protein 2 (LLG2) mRNA, complete cds [NM_127634]	NM_127634	NM_127634	At.39657	816598	LLG2	LORELEI-like glucosylphosphatidylinositol-anchored protein 2			GO:0003674(molecular_function)|GO:0008150(biological_process)|GO:0031225(anchored to membrane)|GO:0090406(pollen tube)	Arabidopsis thaliana LORELEI-like glucosylphosphatidylinositol-anchored protein 2 (LLG2) mRNA, complete cds [NM_127634]	chr2:8925041-8924982
AT2G21640	AT2G21640	mitochondrion		NM_127735	413.2	452.22	360.66	408.56	421.67	452.89	1190.77	807.31	1162.18	596.91	1515.82	1.33443	0.00178306	ref|Arabidopsis thaliana uncharacterized protein (AT2G21640) mRNA, complete cds [NM_127735]	NM_127735	NM_127735	At.39547	816702	AT2G21640	hypothetical protein		TC387089	GO:0003674(molecular_function)|GO:0005739(mitochondrion)|GO:0006979(response to oxidative stress)	Arabidopsis thaliana uncharacterized protein (AT2G21640) mRNA, complete cds [NM_127735]	chr2:9255527-9255586
AT2G21850	AT2G21850	nucleus		NM_127754	11.05	9.99	20.34	9.66	18.04	44.34	87.12	31.07	41.8	63.64	103.58	1.79158	0.00762489	ref|Arabidopsis thaliana Cysteine/Histidine-rich C1 domain family protein (AT2G21850) mRNA, complete cds [NM_127754]	NM_127754	NM_127754	At.63479	816721	AT2G21850	Cysteine/Histidine-rich C1 domain family protein		TC383194	GO:0008270(zinc ion binding)|GO:0035556(intracellular signal transduction)	Arabidopsis thaliana Cysteine/Histidine-rich C1 domain family protein (AT2G21850) mRNA, complete cds [NM_127754]	chr2:9318083-9318142
AT2G22200	AT2G22200	nucleus		NM_127788	83.57	88.72	92.05	147.84	80.79	92.36	30.91	48.4	23.17	65.22	51.67	-1.15285	0.00280816	ref|Arabidopsis thaliana ethylene-responsive transcription factor ERF056 (AT2G22200) mRNA, complete cds [NM_127788]	NM_127788	NM_127788	At.39467	816754	AT2G22200	ethylene-responsive transcription factor ERF056		TC370412	GO:0003677(DNA binding)|GO:0003700(sequence-specific DNA binding transcription factor activity)|GO:0005634(nucleus)|GO:0006355(regulation of transcription, DNA-dependent)	Arabidopsis thaliana ethylene-responsive transcription factor ERF056 (AT2G22200) mRNA, complete cds [NM_127788]	chr2:9443541-9443482
ACS4	AT2G22810	cytoplasm		NM_127846	61.1	65.57	71.87	79.23	76.84	86.24	28.61	37.55	25.65	42.01	36.98	-1.10495	2.47907e-05	ref|Arabidopsis thaliana 1-aminocyclopropane-1-carboxylate synthase (ACS4) mRNA, complete cds [NM_127846]	NM_127846	NM_127846	At.1549	816812	ACS4	1-aminocyclopropane-1-carboxylate synthase		TC368573	GO:0005515(protein binding)|GO:0005575(cellular_component)|GO:0009693(ethylene biosynthetic process)|GO:0009733(response to auxin stimulus)|GO:0016847(1-aminocyclopropane-1-carboxylate synthase activity)|GO:0042802(identical protein binding)|GO:0071281(cellular response to iron ion)	Arabidopsis thaliana 1-aminocyclopropane-1-carboxylate synthase (ACS4) mRNA, complete cds [NM_127846]	chr2:9717904-9717845
AT2G23680	AT2G23680	membrane		NM_001124901	56.28	46.2	80.74	68.58	60.03	117.99	405.4	244.51	311.23	202.46	322.46	2.05272	8.52945e-05	ref|Arabidopsis thaliana cold acclimation protein WCOR413-like protein (AT2G23680) mRNA, complete cds [NM_001124901]	NM_001124901	NM_001124901	At.27155	816899	AT2G23680	cold acclimation protein WCOR413-like protein		TC392682	GO:0003674(molecular_function)|GO:0006950(response to stress)|GO:0016020(membrane)	Arabidopsis thaliana cold acclimation protein WCOR413-like protein (AT2G23680) mRNA, complete cds [NM_001124901]	chr2:10067063-10067122
AT2G23830	AT2G23830	endoplasmic reticulum membrane		NM_127946	12.44	10.12	11.91	18.15	11.76	10.34	54.14	36.32	46.37	21.46	41.74	1.68368	0.000444938	ref|Arabidopsis thaliana vesicle-associated membrane protein-like protein (AT2G23830) mRNA, complete cds [NM_127946]	NM_127946	NM_127946	At.52883	816915	AT2G23830	vesicle-associated membrane protein-like protein		TC390701	GO:0005198(structural molecule activity)|GO:0005575(cellular_component)|GO:0008150(biological_process)	Arabidopsis thaliana vesicle-associated membrane protein-like protein (AT2G23830) mRNA, complete cds [NM_127946]	chr2:10144205-10144264
AT2G24600	AT2G24600			NM_001202663	287.14	267.99	434.21	422.29	329.69	495.88	1198.42	870.79	1022.28	639.73	1028.03	1.35207	0.000167439	ref|Arabidopsis thaliana ankyrin repeat-containing protein (AT2G24600) mRNA, complete cds [NM_001202663]	NM_001202663	NM_001202663	At.26359	816996	AT2G24600	ankyrin repeat-containing protein		TC385658	GO:0005575(cellular_component)|GO:0008150(biological_process)	Arabidopsis thaliana ankyrin repeat-containing protein (AT2G24600) mRNA, complete cds [NM_001202663]	chr2:10452262-10452203
TAT3	AT2G24850	cytoplasm		NM_128044	548.95	307.17	652.38	753.79	231.84	979.94	6319.54	2844.55	2865.36	1678.68	3522.11	2.57328	0.00301252	ref|Arabidopsis thaliana tyrosine aminotransferase 3 (TAT3) mRNA, complete cds [NM_128044]	NM_128044	NM_128044	At.13978	817022	TAT3	tyrosine aminotransferase 3		TC366262	GO:0004838(L-tyrosine:2-oxoglutarate aminotransferase activity)|GO:0005575(cellular_component)|GO:0008483(transaminase activity)|GO:0009058(biosynthetic process)|GO:0009611(response to wounding)|GO:0009753(response to jasmonic acid stimulus)	Arabidopsis thaliana tyrosine aminotransferase 3 (TAT3) mRNA, complete cds [NM_128044]	chr2:10583170-10583111
WRKY60	AT2G25000	nucleus		NM_128058	406.07	394.93	447.32	335.16	306.32	486.75	2146.88	1307.69	1413.33	990.87	1366.56	1.86723	0.000199888	ref|Arabidopsis thaliana putative WRKY transcription factor 60 (WRKY60) mRNA, complete cds [NM_128058]	NM_128058	NM_128058	At.28320	817039	WRKY60	putative WRKY transcription factor 60		TC372021	GO:0002237(response to molecule of bacterial origin)|GO:0003700(sequence-specific DNA binding transcription factor activity)|GO:0005515(protein binding)|GO:0005634(nucleus)|GO:0006355(regulation of transcription, DNA-dependent)|GO:0009751(response to salicylic acid stimulus)|GO:0031347(regulation of defense response)|GO:0042742(defense response to bacterium)|GO:0050832(defense response to fungus)	Arabidopsis thaliana putative WRKY transcription factor 60 (WRKY60) mRNA, complete cds [NM_128058]	chr2:10631018-10631077
RLP20	AT2G25440	plasma membrane		NM_128101	8.77	8.77	8.8	8.59	8.69	41.22	156.13	50.42	65.84	92.41	151.29	2.86784	0.0018499	ref|Arabidopsis thaliana receptor like protein 20 (RLP20) mRNA, complete cds [NM_128101]	NM_128101	NM_128101	At.52911	817082	RLP20	receptor like protein 20		TC362699	GO:0007165(signal transduction)|GO:0016301(kinase activity)	Arabidopsis thaliana receptor like protein 20 (RLP20) mRNA, complete cds [NM_128101]	chr2:10829286-10829345
AT2G25735	AT2G25735	mitochondrion		NM_128133	30.48	11.69	31.58	52.35	40.68	75.69	92.8	80.31	152.49	97.19	125.9	1.44122	0.00145806	ref|Arabidopsis thaliana uncharacterized protein (AT2G25735) mRNA, complete cds [NM_128133]	NM_128133	NM_128133	At.38984	817115	AT2G25735	hypothetical protein		TC381335	GO:0003674(molecular_function)|GO:0005886(plasma membrane)|GO:0008150(biological_process)	Arabidopsis thaliana uncharacterized protein (AT2G25735) mRNA, complete cds [NM_128133]	chr2:10975230-10975171
PDF1.3	AT2G26010	extracellular region		NM_128160	915.26	375.43	505.27	858.41	275.24	1474.9	10419.8	4065.75	6051.71	4107.61	5114.47	3.01932	0.00093124	ref|Arabidopsis thaliana defensin-like protein 14 (PDF1.3) mRNA, complete cds [NM_128160]	NM_128160	NM_128160	At.52918	817142	PDF1.3	defensin-like protein 14		TC386005	GO:0003674(molecular_function)|GO:0005618(cell wall)|GO:0006952(defense response)	Arabidopsis thaliana defensin-like protein 14 (PDF1.3) mRNA, complete cds [NM_128160]	chr2:11087435-11087596
PDF1.2b	AT2G26020	extracellular region		NM_128161	702	294.76	322.83	531	157.35	914.82	5585.19	2289.26	3329.23	2325.61	2725.28	2.73848	0.000887525	ref|Arabidopsis thaliana putative defensin-like protein 15 (PDF1.2b) mRNA, complete cds [NM_128161]	NM_128161	NM_128161	At.52919	817143	PDF1.2b	putative defensin-like protein 15			GO:0003674(molecular_function)|GO:0005618(cell wall)|GO:0006952(defense response)	Arabidopsis thaliana putative defensin-like protein 15 (PDF1.2b) mRNA, complete cds [NM_128161]	chr2:11089299-11089432
HSFA2	AT2G26150	nucleus		NM_001124916	24.67	10.02	29.91	12.86	19.78	27.37	135.5	80.09	52.95	58.78	77.54	1.96304	0.00170811	ref|Arabidopsis thaliana heat stress transcription factor A-2 (HSFA2) mRNA, complete cds [NM_001124916]	NM_001124916	NM_001124916	At.38933	817155	HSFA2	heat stress transcription factor A-2		TC369009	GO:0001666(response to hypoxia)|GO:0003677(DNA binding)|GO:0003700(sequence-specific DNA binding transcription factor activity)|GO:0005515(protein binding)|GO:0005634(nucleus)|GO:0009408(response to heat)|GO:0009644(response to high light intensity)|GO:0010200(response to chitin)|GO:0010286(heat acclimation)|GO:0034605(cellular response to heat)|GO:0034620(cellular response to unfolded protein)|G…	Arabidopsis thaliana heat stress transcription factor A-2 (HSFA2) mRNA, complete cds [NM_001124916]	chr2:11137153-11137212
ARD3	AT2G26400	cytoplasm		NM_128197	304.3	275.85	701.41	306.82	179.15	747.16	5278.84	3630.38	3414.54	1318.99	5086.62	3.15988	0.000646753	ref|Arabidopsis thaliana 1,2-dihydroxy-3-keto-5-methylthiopentene dioxygenase 1 (ARD3) mRNA, complete cds [NM_128197]	NM_128197	NM_128197	At.38900	817180	ARD3	1,2-dihydroxy-3-keto-5-methylthiopentene dioxygenase 1		TC377063	GO:0005575(cellular_component)|GO:0010297(heteropolysaccharide binding)|GO:0010309(acireductone dioxygenase [iron(II)-requiring] activity)|GO:0019509(L-methionine salvage from methylthioadenosine)|GO:0046872(metal ion binding)|GO:0055114(oxidation-reduction process)	Arabidopsis thaliana 1,2-dihydroxy-3-keto-5-methylthiopentene dioxygenase 1 (ARD3) mRNA, complete cds [NM_128197]	chr2:11231977-11231918
AT2G26440	AT2G26440	extracellular region		NM_128201	482.15	502.36	863.96	732.37	693.85	1442.15	5158.15	3343.85	3547.76	2546.63	4449.78	2.27664	7.17176e-05	ref|Arabidopsis thaliana pectinesterase 12 (AT2G26440) mRNA, complete cds [NM_128201]	NM_128201	NM_128201	At.38895	817184	AT2G26440	pectinesterase 12		TC401052	GO:0004857(enzyme inhibitor activity)|GO:0005618(cell wall)|GO:0009505(plant-type cell wall)|GO:0030599(pectinesterase activity)|GO:0042545(cell wall modification)	Arabidopsis thaliana pectinesterase 12 (AT2G26440) mRNA, complete cds [NM_128201]	chr2:11249325-11249384
PLA2A	AT2G26560	membrane		NM_128213	264.31	307.6	441.5	501.15	545.21	989.18	2309.41	2211.07	2555.58	2540.6	2676.84	2.27455	2.19904e-07	ref|Arabidopsis thaliana phospholipase A 2A (PLA2A) mRNA, complete cds [NM_128213]	NM_128213	NM_128213	At.12388	817197	PLA2A	phospholipase A 2A		TC399507	GO:0005737(cytoplasm)|GO:0006629(lipid metabolic process)|GO:0008219(cell death)|GO:0009626(plant-type hypersensitive response)|GO:0016020(membrane)|GO:0016298(lipase activity)|GO:0031408(oxylipin biosynthetic process)|GO:0045735(nutrient reservoir activity)|GO:0046686(response to cadmium ion)|GO:0051607(defense response to virus)|GO:0071456(cellular response to hypoxia)	Arabidopsis thaliana phospholipase A 2A (PLA2A) mRNA, complete cds [NM_128213]	chr2:11294556-11294497
AT2G27310	AT2G27310			NM_128290	9.08	9.23	21.79	17.12	39.83	54.47	56.53	38.56	42.72	59.86	82.77	1.15122	0.0191153	ref|Arabidopsis thaliana F-box protein (AT2G27310) mRNA, complete cds [NM_128290]	NM_128290	NM_128290	At.13633	817274	AT2G27310	F-box protein		TC404104	GO:0003674(molecular_function)|GO:0005575(cellular_component)|GO:0008150(biological_process)	Arabidopsis thaliana F-box protein (AT2G27310) mRNA, complete cds [NM_128290]	chr2:11684185-11684126
AT2G27389	AT2G27389	nucleus		NM_001202690	22.9	14.03	35.53	57.16	38.97	52.56	100.21	46.79	74	73.04	112.29	1.14066	0.00700707	ref|Arabidopsis thaliana uncharacterized protein (AT2G27389) mRNA, complete cds [NM_001202690]	NM_001202690	NM_001202690	At.68734	10723092	AT2G27389	hypothetical protein		TC380506		Arabidopsis thaliana uncharacterized protein (AT2G27389) mRNA, complete cds [NM_001202690]	chr2:11720828-11720887
AT2G27402	AT2G27402	cellular_component		NM_201818	709.52	761.8	774.37	557.04	718.34	619.59	279.99	270.06	362.4	363.47	414.11	-1.02978	2.95077e-05	ref|Arabidopsis thaliana uncharacterized protein (AT2G27402) mRNA, complete cds [NM_201818]	NM_201818	NM_201818	At.47828	2745565	AT2G27402	hypothetical protein		TC378905	GO:0003674(molecular_function)|GO:0005575(cellular_component)|GO:0008150(biological_process)	Arabidopsis thaliana uncharacterized protein (AT2G27402) mRNA, complete cds [NM_201818]	chr2:11723906-11723965
AT2G27420	AT2G27420			NM_128302	2937.63	2118.57	1857.74	1473.07	895.6	1048.6	672.31	905.04	467.54	575.53	241.27	-1.58904	0.0101874	ref|Arabidopsis thaliana cysteine proteinase-like protein (AT2G27420) mRNA, complete cds [NM_128302]	NM_128302	NM_128302	At.27094	817287	AT2G27420	cysteine proteinase-like protein		TC370184	GO:0004197(cysteine-type endopeptidase activity)|GO:0006508(proteolysis)|GO:0008234(cysteine-type peptidase activity)	Arabidopsis thaliana cysteine proteinase-like protein (AT2G27420) mRNA, complete cds [NM_128302]	chr2:11726332-11726273
AT2G27660	AT2G27660			NM_128325	10.37	10.55	12.98	13.48	10.82	40.16	127.87	53.01	60.91	73.3	137.18	2.46408	0.00163079	ref|Arabidopsis thaliana cysteine/histidine-rich C1 domain-containing protein (AT2G27660) mRNA, complete cds [NM_128325]	NM_128325	NM_128325	At.74082	817312	AT2G27660	cysteine/histidine-rich C1 domain-containing protein			GO:0008270(zinc ion binding)	Arabidopsis thaliana cysteine/histidine-rich C1 domain-containing protein (AT2G27660) mRNA, complete cds [NM_128325]	chr2:11798609-11798550
FRA8	AT2G28110	Golgi membrane		NM_179782	11.84	9.31	14.69	11.78	27.95	36.79	39.17	27.82	29.64	43.77	53.61	1.05104	0.0137048	ref|Arabidopsis thaliana exostosin-like protein (FRA8) mRNA, complete cds [NM_179782]	NM_179782	NM_179782	At.38661	817357	FRA8	exostosin-like protein		TC382996	GO:0005794(Golgi apparatus)|GO:0009834(secondary cell wall biogenesis)|GO:0010417(glucuronoxylan biosynthetic process)|GO:0015020(glucuronosyltransferase activity)|GO:0016740(transferase activity)	Arabidopsis thaliana exostosin-like protein (FRA8) mRNA, complete cds [NM_179782]	chr2:11978092-11978033
FRU	AT2G28160	nucleus		NM_179783	17.89	14.52	37.37	15.02	52.13	43.42	64.55	49.27	58.05	62.21	67.93	1.00683	0.00403341	ref|Arabidopsis thaliana FER-LIKE IRON DEFICIENCY-INDUCED transcription factor (FRU) mRNA, complete cds [NM_179783]	NM_179783	NM_179783	At.43510	817362	FRU	FER-LIKE IRON DEFICIENCY-INDUCED transcription factor		NP455094	GO:0003677(DNA binding)|GO:0003700(sequence-specific DNA binding transcription factor activity)|GO:0005515(protein binding)|GO:0005634(nucleus)|GO:0006355(regulation of transcription, DNA-dependent)|GO:0010039(response to iron ion)|GO:0034756(regulation of iron ion transport)|GO:0071281(cellular response to iron ion)|GO:0071369(cellular response to ethylene stimulus)|GO:0071732(cellular response …	Arabidopsis thaliana FER-LIKE IRON DEFICIENCY-INDUCED transcription factor (FRU) mRNA, complete cds [NM_179783]	chr2:12005445-12005579
LBD11	AT2G28500	nucleus		NM_128410	9.87	9.85	25.24	12.46	18.3	19.14	24.18	34.13	32.46	37.48	48.24	1.15875	0.00186087	ref|Arabidopsis thaliana LOB domain-containing protein 11 (LBD11) mRNA, complete cds [NM_128410]	NM_128410	NM_128410	At.50670	817398	LBD11	LOB domain-containing protein 11		TC379576	GO:0008150(biological_process)	Arabidopsis thaliana LOB domain-containing protein 11 (LBD11) mRNA, complete cds [NM_128410]	chr2:12186791-12186732
PUB12	AT2G28830	cytoplasm		NM_128442	19.19	23.47	23.99	18.72	9.63	28.94	52.96	36.05	36.33	43.14	47.51	1.06436	0.000431514	ref|Arabidopsis thaliana plant U-box 24 protein (PUB12) mRNA, complete cds [NM_128442]	NM_128442	NM_128442		817432	PUB12	plant U-box 24 protein		TC381599	GO:0004842(ubiquitin-protein ligase activity)|GO:0010200(response to chitin)|GO:0042742(defense response to bacterium)	Arabidopsis thaliana plant U-box 24 protein (PUB12) mRNA, complete cds [NM_128442]	chr2:12367097-12367038
GLR2.9	AT2G29100	integral component of membrane		NM_128467	24.58	16.93	16.08	21.29	26.66	42.88	75.01	67.28	57.58	35.45	55.56	1.23377	0.00154363	ref|Arabidopsis thaliana glutamate receptor 2.9 (GLR2.9) mRNA, complete cds [NM_128467]	NM_128467	NM_128467	At.52963	817458	GLR2.9	glutamate receptor 2.9		TC359652	GO:0005217(intracellular ligand-gated ion channel activity)|GO:0005515(protein binding)|GO:0006874(cellular calcium ion homeostasis)|GO:0009416(response to light stimulus)|GO:0016020(membrane)	Arabidopsis thaliana glutamate receptor 2.9 (GLR2.9) mRNA, complete cds [NM_128467]	chr2:12501174-12501115
GLR2.8	AT2G29110	integral component of membrane		NM_128468	15.34	8.18	31.3	10.08	16.87	37.77	147.29	96.47	115.66	84.99	132.85	2.53476	1.78666e-05	ref|Arabidopsis thaliana glutamate receptor 2.8 (GLR2.8) mRNA, complete cds [NM_128468]	NM_128468	NM_128468	At.13039	817459	GLR2.8	glutamate receptor 2.8		NP455509	GO:0005217(intracellular ligand-gated ion channel activity)|GO:0006874(cellular calcium ion homeostasis)|GO:0009416(response to light stimulus)|GO:0016020(membrane)	Arabidopsis thaliana glutamate receptor 2.8 (GLR2.8) mRNA, complete cds [NM_128468]	chr2:12506972-12506913
GLR2.7	AT2G29120	integral component of membrane		NM_128469	273.24	230.15	260.11	235.08	254.32	313.15	927.45	608.08	599.79	568.16	740.01	1.39978	6.72771e-05	ref|Arabidopsis thaliana glutamate receptor 2.7 (GLR2.7) mRNA, complete cds [NM_128469]	NM_128469	NM_128469	At.38520	817460	GLR2.7	glutamate receptor 2.7		NP455513	GO:0005217(intracellular ligand-gated ion channel activity)|GO:0005773(vacuole)|GO:0006874(cellular calcium ion homeostasis)|GO:0009416(response to light stimulus)	Arabidopsis thaliana glutamate receptor 2.7 (GLR2.7) mRNA, complete cds [NM_128469]	chr2:12511543-12511484
AT2G29300	AT2G29300			NM_128484	137.86	141.29	106.6	38.38	120.98	97.35	40.52	56.55	38.04	58.13	41.64	-1.18865	0.00738879	ref|Arabidopsis thaliana tropine dehydrogenase (AT2G29300) mRNA, complete cds [NM_128484]	NM_128484	NM_128484	At.38494	817479	AT2G29300	tropine dehydrogenase		TC375097	GO:0003824(catalytic activity)|GO:0005488(binding)|GO:0008152(metabolic process)|GO:0016491(oxidoreductase activity)|GO:0055114(oxidation-reduction process)	Arabidopsis thaliana tropine dehydrogenase (AT2G29300) mRNA, complete cds [NM_128484]	chr2:12588399-12588458
SAG13	AT2G29350	chloroplast		NM_201829	263.45	202.04	271.81	454.71	213.83	800.73	5003.18	2392.49	2543.63	2100.94	4683.2	3.18503	0.000530439	ref|Arabidopsis thaliana senescence-associated protein 13 (SAG13) mRNA, complete cds [NM_201829]	NM_201829	NM_201829	At.28588	817484	SAG13	senescence-associated protein 13		TC380782	GO:0002213(defense response to insect)|GO:0004022(alcohol dehydrogenase (NAD) activity)|GO:0007568(aging)|GO:0016491(oxidoreductase activity)	Arabidopsis thaliana senescence-associated protein 13 (SAG13) mRNA, complete cds [NM_201829]	chr2:12602305-12602364
GSTU4	AT2G29460	cytoplasm		NM_128500	8.46	8.64	23.73	9.04	13.4	54.55	488.85	231.31	212.8	130.05	335.49	3.83226	0.00125041	ref|Arabidopsis thaliana glutathione S-transferase (GSTU4) mRNA, complete cds [NM_128500]	NM_128500	NM_128500	At.12688	817495	GSTU4	glutathione S-transferase		TC377777	GO:0004364(glutathione transferase activity)|GO:0005737(cytoplasm)|GO:0009407(toxin catabolic process)	Arabidopsis thaliana glutathione S-transferase (GSTU4) mRNA, complete cds [NM_128500]	chr2:12626767-12626708
GSTU4	AT2G29460	cytoplasm		BX836376	48.96	80.62	57.22	58.47	43.19	52.23	200.81	134.8	160.78	60.53	126.12	1.26654	0.00494546	gb|BX836376 Arabidopsis thaliana Silique Col-0 Arabidopsis thaliana cDNA clone GSLTSIL88ZB03 3PRIM, mRNA sequence [BX836376]		BX836376	At.67637	817495	GSTU4	glutathione S-transferase			GO:0004364(glutathione transferase activity)|GO:0005737(cytoplasm)|GO:0009407(toxin catabolic process)	BX836376 Arabidopsis thaliana Silique Col-0 Arabidopsis thaliana cDNA clone GSLTSIL88ZB03 3PRIM, mRNA sequence [BX836376]	chr2:12627535-12627594
GSTU3	AT2G29470	cytosol		NM_128501	7.85	7.96	7.96	7.86	8.12	8.14	89.19	26.55	34.2	30.25	118.3	2.90292	0.0131393	ref|Arabidopsis thaliana glutathione S-transferase tau 3 (GSTU3) mRNA, complete cds [NM_128501]	NM_128501	NM_128501	At.12689	817496	GSTU3	glutathione S-transferase tau 3		TC378250	GO:0004364(glutathione transferase activity)|GO:0005737(cytoplasm)|GO:0009407(toxin catabolic process)	Arabidopsis thaliana glutathione S-transferase tau 3 (GSTU3) mRNA, complete cds [NM_128501]	chr2:12628744-12628685
AT2G29500	AT2G29500	cytoplasm		NM_128504	157.13	137.28	166.7	210.16	201.92	216.07	713.14	447.37	327.18	242.54	456.27	1.26831	0.00682884	ref|Arabidopsis thaliana HSP20 family protein (AT2G29500) mRNA, complete cds [NM_128504]	NM_128504	NM_128504	At.38471	817499	AT2G29500	HSP20 family protein		TC381159	GO:0003674(molecular_function)|GO:0005737(cytoplasm)|GO:0006979(response to oxidative stress)|GO:0009408(response to heat)|GO:0009644(response to high light intensity)|GO:0042542(response to hydrogen peroxide)	Arabidopsis thaliana HSP20 family protein (AT2G29500) mRNA, complete cds [NM_128504]	chr2:12633358-12633299
CTF2B	AT2G29720			NM_128526	88.01	80.44	95.48	120.88	94.97	155.18	441.3	325.13	402.31	274.49	445.28	1.83555	1.68471e-05	ref|Arabidopsis thaliana CTF2B like oxidoreductase (CTF2B) mRNA, complete cds [NM_128526]	NM_128526	NM_128526	At.10975	817522	CTF2B	CTF2B like oxidoreductase		TC367299	GO:0004497(monooxygenase activity)|GO:0055114(oxidation-reduction process)	Arabidopsis thaliana CTF2B like oxidoreductase (CTF2B) mRNA, complete cds [NM_128526]	chr2:12700664-12700605
UGT71C1	AT2G29750	intracellular membrane-bounded organelle		NM_128529	12.18	8.6	26.25	11.97	8.67	21.19	37.81	26.95	24.92	39.1	40.95	1.19667	0.00196077	ref|Arabidopsis thaliana UDP-glucosyl transferase 71C1 (UGT71C1) mRNA, complete cds [NM_128529]	NM_128529	NM_128529	At.13110	817525	UGT71C1	UDP-glucosyl transferase 71C1		TC366126	GO:0005575(cellular_component)|GO:0008152(metabolic process)|GO:0008194(UDP-glycosyltransferase activity)|GO:0016757(transferase activity, transferring glycosyl groups)|GO:0035251(UDP-glucosyltransferase activity)|GO:0080044(quercetin 7-O-glucosyltransferase activity)|GO:0080045(quercetin 3'-O-glucosyltransferase activity)	Arabidopsis thaliana UDP-glucosyl transferase 71C1 (UGT71C1) mRNA, complete cds [NM_128529]	chr2:12711279-12711338
NDA2	AT2G29990	peroxisome		NM_128553	249.19	263.31	301.64	252.38	286.88	427.98	789.49	557.68	561.43	455.23	667.39	1.02994	0.000571165	ref|Arabidopsis thaliana NADH dehydrogenase (NDA2) mRNA, complete cds [NM_128553]	NM_128553	NM_128553	At.38412	817549	NDA2	NADH dehydrogenase		TC402405	GO:0003954(NADH dehydrogenase activity)|GO:0016491(oxidoreductase activity)|GO:0031304(intrinsic to mitochondrial inner membrane)|GO:0050660(flavin adenine dinucleotide binding)|GO:0055114(oxidation-reduction process)	Arabidopsis thaliana NADH dehydrogenase (NDA2) mRNA, complete cds [NM_128553]	chr2:12793633-12793574
AT2G30140	AT2G30140	cytosol		NM_128569	1770.24	1696.97	1770.76	1609.38	1374.08	1703.74	6265.28	4036.75	3549.26	2637.21	3745.94	1.29068	0.00179724	ref|Arabidopsis thaliana UDP-glucoronosyl/UDP-glucosyl transferase-like protein (AT2G30140) mRNA, complete cds [NM_128569]	NM_128569	NM_128569	At.25004	817566	AT2G30140	UDP-glucoronosyl/UDP-glucosyl transferase-like protein		TC366936	GO:0005829(cytosol)|GO:0008194(UDP-glycosyltransferase activity)|GO:0016757(transferase activity, transferring glycosyl groups)|GO:0016758(transferase activity, transferring hexosyl groups)	Arabidopsis thaliana UDP-glucoronosyl/UDP-glucosyl transferase-like protein (AT2G30140) mRNA, complete cds [NM_128569]	chr2:12873616-12873675
WRKY25	AT2G30250	nucleus		NM_128578	285.08	312.45	350.08	292.1	374.2	507.19	1163.04	841.52	1003.16	689.59	1091.83	1.43799	6.1744e-05	ref|Arabidopsis thaliana putative WRKY transcription factor 25 (WRKY25) mRNA, complete cds [NM_128578]	NM_128578	NM_128578	At.12235	817575	WRKY25	putative WRKY transcription factor 25		TC366341	GO:0003700(sequence-specific DNA binding transcription factor activity)|GO:0005515(protein binding)|GO:0005634(nucleus)|GO:0006355(regulation of transcription, DNA-dependent)|GO:0006970(response to osmotic stress)|GO:0009409(response to cold)|GO:0009651(response to salt stress)|GO:0034605(cellular response to heat)|GO:0070370(cellular heat acclimation)	Arabidopsis thaliana putative WRKY transcription factor 25 (WRKY25) mRNA, complete cds [NM_128578]	chr2:12903784-12903651
AT2G30550	AT2G30550	chloroplast		NM_128607	593.19	620.54	622.06	598.36	574.73	647.8	2448.68	1464.65	1349.44	844.9	1435.75	1.30772	0.00408987	ref|Arabidopsis thaliana phospholipase A1-Igamma2 (AT2G30550) mRNA, complete cds [NM_128607]	NM_128607	NM_128607	At.38346	817604	AT2G30550	phospholipase A1-Igamma2		TC364739	GO:0004806(triglyceride lipase activity)|GO:0006629(lipid metabolic process)|GO:0008970(phosphatidylcholine 1-acylhydrolase activity)|GO:0009507(chloroplast)|GO:0047714(galactolipase activity)	Arabidopsis thaliana phospholipase A1-Igamma2 (AT2G30550) mRNA, complete cds [NM_128607]	chr2:13016833-13016892
AT2G30550	AT2G30550	chloroplast		NM_179817	601.44	644.57	611.6	588.16	493.45	594.61	2246.03	1405.94	1122.09	735.16	1210.92	1.19029	0.00891221	ref|Arabidopsis thaliana phospholipase A1-Igamma2 (AT2G30550) mRNA, complete cds [NM_179817]	NM_179817	NM_179817	At.38346	817604	AT2G30550	phospholipase A1-Igamma2		TC381854	GO:0004806(triglyceride lipase activity)|GO:0006629(lipid metabolic process)|GO:0008970(phosphatidylcholine 1-acylhydrolase activity)|GO:0009507(chloroplast)|GO:0047714(galactolipase activity)	Arabidopsis thaliana phospholipase A1-Igamma2 (AT2G30550) mRNA, complete cds [NM_179817]	chr2:13016155-13016214
CYP71A12	AT2G30750	membrane		NM_128628	19.87	32.59	19.37	33.97	18.23	22.75	110.44	65.21	92.59	78.1	125.34	1.94719	7.78008e-05	ref|Arabidopsis thaliana cytochrome P450 71A12 (CYP71A12) mRNA, complete cds [NM_128628]	NM_128628	NM_128628	At.38323	817626	CYP71A12	cytochrome P450 71A12		TC366224	GO:0004497(monooxygenase activity)|GO:0005506(iron ion binding)|GO:0009055(electron carrier activity)|GO:0009617(response to bacterium)|GO:0019825(oxygen binding)|GO:0020037(heme binding)	Arabidopsis thaliana cytochrome P450 71A12 (CYP71A12) mRNA, complete cds [NM_128628]	chr2:13100383-13100324
CYP71A13	AT2G30770	membrane		NM_128630	41.92	47.24	81.32	44.04	32.69	83.41	509.13	268.55	249.28	169.25	394.58	2.52953	0.000987884	ref|Arabidopsis thaliana cytochrome P450, family 71, subfamily A, polypeptide 13 (CYP71A13) mRNA, complete cds [NM_128630]	NM_128630	NM_128630	At.20309	817628	CYP71A13	cytochrome P450, family 71, subfamily A, polypeptide 13		TC391554	GO:0005515(protein binding)|GO:0009617(response to bacterium)|GO:0010120(camalexin biosynthetic process)|GO:0019825(oxygen binding)|GO:0042742(defense response to bacterium)|GO:0047720(indoleacetaldoxime dehydratase activity)|GO:0050832(defense response to fungus)	Arabidopsis thaliana cytochrome P450, family 71, subfamily A, polypeptide 13 (CYP71A13) mRNA, complete cds [NM_128630]	chr2:13109816-13109794
TBL43	AT2G30900	extracellular region		NM_128642	34.11	9.64	26.23	17.72	27.5	23.29	9.74	9.75	10.33	16.32	10.08	-1.03759	0.0159991	ref|Arabidopsis thaliana trichome birefringence-like 43 protein (TBL43) mRNA, complete cds [NM_128642]	NM_128642	NM_128642	At.38298	817640	TBL43	trichome birefringence-like 43 protein		TC378727	GO:0008150(biological_process)	Arabidopsis thaliana trichome birefringence-like 43 protein (TBL43) mRNA, complete cds [NM_128642]	chr2:13152218-13152277
PARG2	AT2G31865	nucleus		NM_201849	847.11	782.16	806.33	607.5	850.44	1188.48	3588.26	2444.77	2715.18	1937.18	4093.5	1.8031	0.000255467	ref|Arabidopsis thaliana putative poly(ADP-ribose) glycohydrolase 2 (PARG2) mRNA, complete cds [NM_201849]	NM_201849	NM_201849	At.42689	817744	PARG2	putative poly(ADP-ribose) glycohydrolase 2		TC375060	GO:0004649(poly(ADP-ribose) glycohydrolase activity)|GO:0005575(cellular_component)|GO:0050832(defense response to fungus)	Arabidopsis thaliana putative poly(ADP-ribose) glycohydrolase 2 (PARG2) mRNA, complete cds [NM_201849]	chr2:13546841-13546782
SOBIR1	AT2G31880	plasma membrane		NM_128746	2906.08	2612.18	4026.29	2804.5	2918.75	4554.78	19111.8	11669	11828.6	9278.4	15310.7	2.02432	0.000127395	ref|Arabidopsis thaliana putative leucine-rich repeat transmembrane protein kinase (SOBIR1) mRNA, complete cds [NM_128746]	NM_128746	NM_128746	At.13945	817746	SOBIR1	putative leucine-rich repeat transmembrane protein kinase		TC395925	GO:0004674(protein serine/threonine kinase activity)|GO:0004713(protein tyrosine kinase activity)|GO:0005524(ATP binding)|GO:0005886(plasma membrane)|GO:0006468(protein phosphorylation)|GO:0007169(transmembrane receptor protein tyrosine kinase signaling pathway)|GO:0010942(positive regulation of cell death)|GO:0016301(kinase activity)|GO:0031349(positive regulation of defense response)|GO:0060862…	Arabidopsis thaliana putative leucine-rich repeat transmembrane protein kinase (SOBIR1) mRNA, complete cds [NM_128746]	chr2:13556738-13556797
AT2G31945	AT2G31945	integral component of membrane		NM_128753	16.09	9.47	10.34	16.96	23.85	26.26	55.68	14.61	25.18	31.38	51.41	1.05479	0.0397678	ref|Arabidopsis thaliana uncharacterized protein (AT2G31945) mRNA, complete cds [NM_128753]	NM_128753	NM_128753	At.38142	817753	AT2G31945	hypothetical protein		TC386556	GO:0003674(molecular_function)|GO:0008150(biological_process)	Arabidopsis thaliana uncharacterized protein (AT2G31945) mRNA, complete cds [NM_128753]	chr2:13581769-13581828
AT2G32030	AT2G32030	cytoplasm		NM_128763	12.75	26.01	33.8	14.98	20.82	30.37	64.49	59.68	71.83	44.65	64.52	1.40037	7.98509e-05	ref|Arabidopsis thaliana GCN5-related N-acetyltransferase-like protein (AT2G32030) mRNA, complete cds [NM_128763]	NM_128763	NM_128763	At.13600	817763	AT2G32030	GCN5-related N-acetyltransferase-like protein		TC385818	GO:0005575(cellular_component)|GO:0008080(N-acetyltransferase activity)|GO:0008152(metabolic process)	Arabidopsis thaliana GCN5-related N-acetyltransferase-like protein (AT2G32030) mRNA, complete cds [NM_128763]	chr2:13633055-13632996
AT2G32190	AT2G32190	integral component of membrane		NM_001084521	92.7	79.29	99.7	141.25	120.22	176.78	2372.67	698.98	918.79	548.48	2292.42	3.52943	0.00715031	ref|Arabidopsis thaliana uncharacterized protein (AT2G32190) mRNA, complete cds [NM_001084521]	NM_001084521	NM_001084521	At.38112	817778	AT2G32190	hypothetical protein		TC387118	GO:0003674(molecular_function)|GO:0008150(biological_process)	Arabidopsis thaliana uncharacterized protein (AT2G32190) mRNA, complete cds [NM_001084521]	chr2:13675074-13675133
AT2G32210	AT2G32210	integral component of membrane		NM_128780	10.35	10.38	15.76	13.71	19.18	36.44	257.73	76.95	77.16	81.41	303.55	3.17564	0.0122737	ref|Arabidopsis thaliana uncharacterized protein (AT2G32210) mRNA, complete cds [NM_128780]	NM_128780	NM_128780	At.65748	817780	AT2G32210	hypothetical protein		TC385265	GO:0003674(molecular_function)|GO:0008150(biological_process)	Arabidopsis thaliana uncharacterized protein (AT2G32210) mRNA, complete cds [NM_128780]	chr2:13678644-13678703
BAM6	AT2G32290	chloroplast		NM_128788	899.36	1011.31	816.86	1014.46	876.2	1026.33	420.09	517.83	375.69	533.29	310.16	-1.12475	6.94277e-06	ref|Arabidopsis thaliana beta-amylase 6 (BAM6) mRNA, complete cds [NM_128788]	NM_128788	NM_128788	At.38097	817789	BAM6	beta-amylase 6		TC363896	GO:0000272(polysaccharide catabolic process)|GO:0003824(catalytic activity)|GO:0005975(carbohydrate metabolic process)|GO:0009507(chloroplast)|GO:0016161(beta-amylase activity)|GO:0043169(cation binding)	Arabidopsis thaliana beta-amylase 6 (BAM6) mRNA, complete cds [NM_128788]	chr2:13714725-13714666
RLP23	AT2G32680	extracellular region		NM_128827	21.23	15.09	50.84	14.05	34.94	77.29	545.27	286.37	285.13	207.71	367.62	3.24995	0.000295023	ref|Arabidopsis thaliana receptor like protein 23 (RLP23) mRNA, complete cds [NM_128827]	NM_128827	NM_128827	At.66389	817828	RLP23	receptor like protein 23		TC359981	GO:0006952(defense response)|GO:0007165(signal transduction)|GO:0016301(kinase activity)	Arabidopsis thaliana receptor like protein 23 (RLP23) mRNA, complete cds [NM_128827]	chr2:13860640-13860581
AT2G33580	AT2G33580	plasma membrane		NM_128918	52.31	29.55	73.62	67.6	67.82	91.22	314.89	152.32	132.1	119.18	207.71	1.54033	0.00562552	ref|Arabidopsis thaliana protein kinase family protein (AT2G33580) mRNA, complete cds [NM_128918]	NM_128918	NM_128918	At.12134	817923	AT2G33580	protein kinase family protein		TC362828	GO:0005886(plasma membrane)|GO:0006468(protein phosphorylation)|GO:0016301(kinase activity)|GO:0016998(cell wall macromolecule catabolic process)	Arabidopsis thaliana protein kinase family protein (AT2G33580) mRNA, complete cds [NM_128918]	chr2:14220204-14220145
AT2G34655	AT2G34655			NM_201872	1382.58	1262.15	1509.61	1255.85	1678.2	1594.01	619.26	465.93	600.49	663.51	487.63	-1.35078	3.10007e-06	ref|Arabidopsis thaliana uncharacterized protein (AT2G34655) mRNA, complete cds [NM_201872]	NM_201872	NM_201872	At.15228	2745581	AT2G34655	hypothetical protein		TC376311	GO:0003674(molecular_function)|GO:0008150(biological_process)	Arabidopsis thaliana uncharacterized protein (AT2G34655) mRNA, complete cds [NM_201872]	chr2:14597256-14597315
AT2G34930	AT2G34930	cell wall		NM_129046	368.12	419.21	398.36	940.16	517.5	605.81	219.73	278.3	197.7	256.43	253.46	-1.16726	0.0131068	ref|Arabidopsis thaliana disease resistance-like protein/LRR domain-containing protein (AT2G34930) mRNA, complete cds [NM_129046]	NM_129046	NM_129046	At.19599	818058	AT2G34930	disease resistance-like protein/LRR domain-containing protein		TC359803	GO:0005618(cell wall)|GO:0006952(defense response)|GO:0007165(signal transduction)|GO:0050832(defense response to fungus)	Arabidopsis thaliana disease resistance-like protein/LRR domain-containing protein (AT2G34930) mRNA, complete cds [NM_129046]	chr2:14737277-14737218
VSR5	AT2G34940	clathrin-coated vesicle membrane		NM_129047	116.51	74.62	93.3	71.54	69.24	80.49	401.65	235.57	232.25	154.11	229.9	1.57262	0.00166201	ref|Arabidopsis thaliana vacuolar-sorting receptor 5 (VSR5) mRNA, complete cds [NM_129047]	NM_129047	NM_129047	At.37737	818059	VSR5	vacuolar-sorting receptor 5		TC362896	GO:0005509(calcium ion binding)|GO:0005887(integral to plasma membrane)|GO:0006623(protein targeting to vacuole)|GO:0017119(Golgi transport complex)	Arabidopsis thaliana vacuolar-sorting receptor 5 (VSR5) mRNA, complete cds [NM_129047]	chr2:14743246-14743305
CAT5	AT2G34960	plasma membrane		NM_129048	175.09	196.98	173.87	159.24	166.81	212.49	428.35	354.63	381.38	320.56	403.18	1.06297	2.88212e-06	ref|Arabidopsis thaliana cationic amino acid transporter 5 (CAT5) mRNA, complete cds [NM_129048]	NM_129048	NM_129048	At.37736	818060	CAT5	cationic amino acid transporter 5		TC363374	GO:0005313(L-glutamate transmembrane transporter activity)|GO:0005886(plasma membrane)|GO:0015181(arginine transmembrane transporter activity)|GO:0015189(L-lysine transmembrane transporter activity)|GO:0015326(cationic amino acid transmembrane transporter activity)|GO:0043091(L-arginine import)|GO:0051938(L-glutamate import)	Arabidopsis thaliana cationic amino acid transporter 5 (CAT5) mRNA, complete cds [NM_129048]	chr2:14744239-14744180
YLS9	AT2G35980	integral component of membrane		NM_129157	99.25	143.04	190.45	258.51	101.46	371.86	2182.55	985.31	1313.17	749.31	2844.55	3.05668	0.00320114	ref|Arabidopsis thaliana late embryogenesis abundant hydroxyproline-rich glycoprotein (YLS9) mRNA, complete cds [NM_129157]	NM_129157	NM_129157	At.25508	818171	YLS9	late embryogenesis abundant hydroxyproline-rich glycoprotein		TC376994	GO:0003674(molecular_function)|GO:0009507(chloroplast)|GO:0010150(leaf senescence)|GO:0051607(defense response to virus)|GO:0051707(response to other organism)	Arabidopsis thaliana late embryogenesis abundant hydroxyproline-rich glycoprotein (YLS9) mRNA, complete cds [NM_129157]	chr2:15111249-15111308
AT2G36690	AT2G36690	cytoplasm		NM_129224	26.26	16.9	9.55	33.64	19.17	18.96	55.89	37.31	51.12	46.08	59.72	1.26974	0.000297161	ref|Arabidopsis thaliana 2-oxoglutarate (2OG) and Fe(II)-dependent oxygenase-like protein (AT2G36690) mRNA, complete cds [NM_129224]	NM_129224	NM_129224	At.53053	818241	AT2G36690	2-oxoglutarate (2OG) and Fe(II)-dependent oxygenase-like protein		NP454352	GO:0005575(cellular_component)|GO:0009058(biosynthetic process)|GO:0016491(oxidoreductase activity)|GO:0016706(oxidoreductase activity, acting on paired donors, with incorporation or reduction of molecular oxygen, 2-oxoglutarate as one donor, and incorporation of one atom each of oxygen into both donors)	Arabidopsis thaliana 2-oxoglutarate (2OG) and Fe(II)-dependent oxygenase-like protein (AT2G36690) mRNA, complete cds [NM_129224]	chr2:15381928-15381987
AT2G37440	AT2G37440	cytoplasm		NM_129299	11.06	9.32	19.34	8.84	20.94	12.61	31.82	32.53	29.48	21.77	33.14	1.1202	0.00047107	ref|Arabidopsis thaliana endonuclease/exonuclease/phosphatase domain-containing protein (AT2G37440) mRNA, complete cds [NM_129299]	NM_129299	NM_129299	At.37422	818321	AT2G37440	endonuclease/exonuclease/phosphatase domain-containing protein		TC363812	GO:0008150(biological_process)|GO:0016787(hydrolase activity)	Arabidopsis thaliana endonuclease/exonuclease/phosphatase domain-containing protein (AT2G37440) mRNA, complete cds [NM_129299]	chr2:15721795-15721854
RLK	AT2G37710	integral component of membrane		NM_129327	3277.9	2917.36	3547.76	3984.16	3194.1	4466.72	13419.2	9170.81	8088.29	6673.17	9130.81	1.38291	0.000398339	ref|Arabidopsis thaliana receptor lectin kinase (RLK) mRNA, complete cds [NM_129327]	NM_129327	NM_129327	At.12798	818348	RLK	receptor lectin kinase		TC361405	GO:0005886(plasma membrane)|GO:0009751(response to salicylic acid stimulus)|GO:0016301(kinase activity)	Arabidopsis thaliana receptor lectin kinase (RLK) mRNA, complete cds [NM_129327]	chr2:15815030-15814971
AT2G37870	AT2G37870	extracellular region		NM_129343	29.2	55.38	67.88	53.82	82.73	86.99	19.45	12.25	12.01	37.84	54.49	-1.20367	0.0173173	ref|Arabidopsis thaliana protease inhibitor/seed storage/lipid transfer protein (LTP) family protein (AT2G37870) mRNA, complete cds [NM_129343]	NM_129343	NM_129343	At.26453	818363	AT2G37870	protease inhibitor/seed storage/lipid transfer protein (LTP) family protein		TC385617	GO:0006869(lipid transport)|GO:0008289(lipid binding)|GO:0009506(plasmodesma)	Arabidopsis thaliana protease inhibitor/seed storage/lipid transfer protein (LTP) family protein (AT2G37870) mRNA, complete cds [NM_129343]	chr2:15859607-15859762
AT2G37900	AT2G37900	plasma membrane		NM_129346	106.73	99.28	100.25	123.72	61.23	57.7	49.71	46.04	26.58	45.3	38.53	-1.14977	0.00293236	ref|Arabidopsis thaliana putative peptide/nitrate transporter (AT2G37900) mRNA, complete cds [NM_129346]	NM_129346	NM_129346	At.53061	818366	AT2G37900	putative peptide/nitrate transporter		TC365034	GO:0005215(transporter activity)|GO:0006857(oligopeptide transport)|GO:0016020(membrane)	Arabidopsis thaliana putative peptide/nitrate transporter (AT2G37900) mRNA, complete cds [NM_129346]	chr2:15864473-15864414
AT2G38240	AT2G38240	cytosol		NM_129381	14.62	11.36	26.68	53.41	20.02	41.12	359.56	101.82	137.18	97.37	220.27	2.71704	0.0073309	ref|Arabidopsis thaliana 2-oxoglutarate (2OG) and Fe(II)-dependent oxygenase-like protein (AT2G38240) mRNA, complete cds [NM_129381]	NM_129381	NM_129381	At.12463	818403	AT2G38240	2-oxoglutarate (2OG) and Fe(II)-dependent oxygenase-like protein		TC370767	GO:0016491(oxidoreductase activity)	Arabidopsis thaliana 2-oxoglutarate (2OG) and Fe(II)-dependent oxygenase-like protein (AT2G38240) mRNA, complete cds [NM_129381]	chr2:16012814-16012755
AT2G38250	AT2G38250	nucleolus		NM_129382	27.43	32.35	33.27	28.82	29.86	23.07	101.8	66.81	82.07	44.58	91.99	1.41059	0.000534915	ref|Arabidopsis thaliana DNA-binding protein (AT2G38250) mRNA, complete cds [NM_129382]	NM_129382	NM_129382	At.28319	818404	AT2G38250	DNA-binding protein		TC377156	GO:0003700(sequence-specific DNA binding transcription factor activity)|GO:0005515(protein binding)|GO:0005634(nucleus)|GO:0005730(nucleolus)|GO:0006355(regulation of transcription, DNA-dependent)	Arabidopsis thaliana DNA-binding protein (AT2G38250) mRNA, complete cds [NM_129382]	chr2:16019126-16019185
AMT2	AT2G38290	plasmodesma		NM_201905	644.57	558.83	627.79	553.25	603.48	773.7	1553.75	1154.56	1357.9	1037.8	1690.2	1.11599	0.000131307	ref|Arabidopsis thaliana ammonium transporter 2 (AMT2) mRNA, complete cds [NM_201905]	NM_201905	NM_201905	At.11996	818409	AMT2	ammonium transporter 2		TC388018	GO:0005886(plasma membrane)|GO:0008519(ammonium transmembrane transporter activity)|GO:0009506(plasmodesma)|GO:0009624(response to nematode)|GO:0015398(high affinity secondary active ammonium transmembrane transporter activity)|GO:0015696(ammonium transport)	Arabidopsis thaliana ammonium transporter 2 (AMT2) mRNA, complete cds [NM_201905]	chr2:16039766-16039707
AT2G38340	AT2G38340	nucleus		NM_129390	8.79	22.8	19.13	12.43	16.97	29.85	294.84	146.11	180.11	91.13	269.27	3.42085	0.000592337	ref|Arabidopsis thaliana dehydration-responsive element-binding protein 2E (AT2G38340) mRNA, complete cds [NM_129390]	NM_129390	NM_129390	At.37311	818414	AT2G38340	dehydration-responsive element-binding protein 2E			GO:0003677(DNA binding)|GO:0003700(sequence-specific DNA binding transcription factor activity)|GO:0005634(nucleus)|GO:0006355(regulation of transcription, DNA-dependent)|GO:0009414(response to water deprivation)|GO:0009651(response to salt stress)|GO:0034605(cellular response to heat)|GO:0045893(positive regulation of transcription, DNA-dependent)	Arabidopsis thaliana dehydration-responsive element-binding protein 2E (AT2G38340) mRNA, complete cds [NM_129390]	chr2:16067529-16067470
AT2G38390	AT2G38390	vacuole		NM_129395	34.01	18.19	40.98	54.02	8.73	38.1	150.08	48.83	59.72	84.84	78.78	1.38485	0.0157105	ref|Arabidopsis thaliana peroxidase 23 (AT2G38390) mRNA, complete cds [NM_129395]	NM_129395	NM_129395	At.28466	818420	AT2G38390	peroxidase 23		TC371436	GO:0004601(peroxidase activity)|GO:0009651(response to salt stress)|GO:0020037(heme binding)	Arabidopsis thaliana peroxidase 23 (AT2G38390) mRNA, complete cds [NM_129395]	chr2:16081208-16081267
WRKY33	AT2G38470	nucleus		NM_129404	267.36	276.38	407.78	400.12	289.09	447.15	1007.5	691.25	810.87	553.89	902.84	1.18881	0.000349538	ref|Arabidopsis thaliana putative WRKY transcription factor 33 (WRKY33) mRNA, complete cds [NM_129404]	NM_129404	NM_129404	At.13123	818429	WRKY33	putative WRKY transcription factor 33		TC364349	GO:0003700(sequence-specific DNA binding transcription factor activity)|GO:0005515(protein binding)|GO:0005634(nucleus)|GO:0006355(regulation of transcription, DNA-dependent)|GO:0006970(response to osmotic stress)|GO:0009408(response to heat)|GO:0009409(response to cold)|GO:0009414(response to water deprivation)|GO:0009651(response to salt stress)|GO:0010120(camalexin biosynthetic process)|GO:001…	Arabidopsis thaliana putative WRKY transcription factor 33 (WRKY33) mRNA, complete cds [NM_129404]	chr2:16110450-16110509
AT2G38500	AT2G38500	integral component of membrane		NM_129407	14.42	9.71	9.37	18.12	9.42	30.45	39.23	38.91	35.63	26.85	35.61	1.20881	0.00107838	ref|Arabidopsis thaliana uncharacterized protein (AT2G38500) mRNA, complete cds [NM_129407]	NM_129407	NM_129407	At.37289	818432	AT2G38500	hypothetical protein		TC370064	GO:0003674(molecular_function)|GO:0008150(biological_process)	Arabidopsis thaliana uncharacterized protein (AT2G38500) mRNA, complete cds [NM_129407]	chr2:16117527-16117468
AT2G38823	AT2G38823	nucleus		NM_179969	32.65	10.22	31.08	35.64	15.23	9.98	92.99	52.49	59.97	34.91	62.59	1.43129	0.00430958	ref|Arabidopsis thaliana uncharacterized protein (AT2G38823) mRNA, complete cds [NM_179969]	NM_179969	NM_179969	At.50123	818465	AT2G38823	hypothetical protein		TC377419	GO:0003674(molecular_function)|GO:0005575(cellular_component)|GO:0008150(biological_process)	Arabidopsis thaliana uncharacterized protein (AT2G38823) mRNA, complete cds [NM_179969]	chr2:16225143-16225202
YLS5	AT2G38860	cytoplasm		NM_179972	369.44	388.37	466.25	533.7	279.13	461.75	1547	1140.27	1327.73	952.87	2204.52	1.78435	0.000639751	ref|Arabidopsis thaliana class I glutamine amidotransferase-like domain-containing protein (YLS5) mRNA, complete cds [NM_179972]	NM_179972	NM_179972	At.25261	818470	YLS5	class I glutamine amidotransferase-like domain-containing protein		TC369085		Arabidopsis thaliana class I glutamine amidotransferase-like domain-containing protein (YLS5) mRNA, complete cds [NM_179972]	chr2:16233518-16233459
AT2G38870	AT2G38870	cell wall		NM_129444	3346.73	3614.72	3161.79	2890.4	2369.23	2961.81	11117.6	8389.93	9862.91	8059.74	11787.4	1.68685	4.00373e-06	ref|Arabidopsis thaliana serine protease inhibitor, potato inhibitor I-type protein (AT2G38870) mRNA, complete cds [NM_129444]	NM_129444	NM_129444	At.37236	818471	AT2G38870	serine protease inhibitor, potato inhibitor I-type protein		TC384517	GO:0004867(serine-type endopeptidase inhibitor activity)|GO:0005618(cell wall)|GO:0009611(response to wounding)|GO:0050832(defense response to fungus)	Arabidopsis thaliana serine protease inhibitor, potato inhibitor I-type protein (AT2G38870) mRNA, complete cds [NM_129444]	chr2:16236610-16236551
PHT1;4	AT2G38940	integral component of plasma membrane		NM_129452	30.62	34.94	22.25	46.58	34.86	34.52	100.7	66.87	68.94	65.46	124.52	1.3286	0.00133079	ref|Arabidopsis thaliana inorganic phosphate transporter 1-4 (PHT1;4) mRNA, complete cds [NM_129452]	NM_129452	NM_129452	At.255	818479	PHT1;4	inorganic phosphate transporter 1-4		NP10422855	GO:0005315(inorganic phosphate transmembrane transporter activity)|GO:0005351(sugar:hydrogen symporter activity)|GO:0005634(nucleus)|GO:0005773(vacuole)|GO:0005886(plasma membrane)|GO:0009506(plasmodesma)|GO:0009737(response to abscisic acid stimulus)|GO:0015114(phosphate ion transmembrane transporter activity)|GO:0015144(carbohydrate transmembrane transporter activity)|GO:0016020(membrane)	Arabidopsis thaliana inorganic phosphate transporter 1-4 (PHT1;4) mRNA, complete cds [NM_129452]	chr2:16259034-16259093
AT2G39030	AT2G39030	cytoplasm		NM_129460	404.38	78.95	132.8	676.02	62.27	243.9	1375	692	872.02	703.88	1156.48	1.84933	0.00198622	ref|Arabidopsis thaliana acyl-CoA N-acyltransferases-like protein (AT2G39030) mRNA, complete cds [NM_129460]	NM_129460	NM_129460	At.13248	818489	AT2G39030	acyl-CoA N-acyltransferases-like protein		TC376751	GO:0005575(cellular_component)|GO:0006591(ornithine metabolic process)|GO:0008080(N-acetyltransferase activity)|GO:0008152(metabolic process)|GO:0009753(response to jasmonic acid stimulus)	Arabidopsis thaliana acyl-CoA N-acyltransferases-like protein (AT2G39030) mRNA, complete cds [NM_129460]	chr2:16298932-16298991
MLO12	AT2G39200	plasma membrane		NM_129478	13.74	9.5	9.25	25.31	16.68	27.34	59.36	38.21	33.15	57.88	85.28	1.69056	0.00237014	ref|Arabidopsis thaliana MLO-like protein 12 (MLO12) mRNA, complete cds [NM_129478]	NM_129478	NM_129478	At.12809	818505	MLO12	MLO-like protein 12		TC364854	GO:0005516(calmodulin binding)|GO:0005886(plasma membrane)|GO:0006952(defense response)|GO:0008219(cell death)|GO:0009817(defense response to fungus, incompatible interaction)|GO:0010150(leaf senescence)	Arabidopsis thaliana MLO-like protein 12 (MLO12) mRNA, complete cds [NM_129478]	chr2:16356316-16356257
AT2G39210	AT2G39210	integral component of membrane		NM_129479	649.5	563.21	723.02	504.5	485.3	911.35	3986.96	2198	2179.19	1603.45	2767.71	1.99386	0.000622381	ref|Arabidopsis thaliana major facilitator protein (AT2G39210) mRNA, complete cds [NM_129479]	NM_129479	NM_129479	At.27387	818506	AT2G39210	major facilitator protein		TC363048	GO:0003674(molecular_function)|GO:0009506(plasmodesma)|GO:0050832(defense response to fungus)	Arabidopsis thaliana major facilitator protein (AT2G39210) mRNA, complete cds [NM_129479]	chr2:16366361-16366302
JAL22	AT2G39310	cytoplasm		NM_129488	176.63	190.07	219.81	245.36	207.19	201.65	421.15	421.67	419.53	394.02	477.06	1.04504	2.94261e-07	ref|Arabidopsis thaliana jacalin-related lectin 22 (JAL22) mRNA, complete cds [NM_129488]	NM_129488	NM_129488	At.12818	818516	JAL22	jacalin-related lectin 22		TC387669	GO:0003674(molecular_function)|GO:0005575(cellular_component)|GO:0008150(biological_process)	Arabidopsis thaliana jacalin-related lectin 22 (JAL22) mRNA, complete cds [NM_129488]	chr2:16414456-16414397
AT2G39518	AT2G39518	plasma membrane		NM_001084554	30.22	24.08	20.72	42.75	27.88	35.18	151.86	71.65	103.31	58.28	137.68	1.7946	0.00160866	ref|Arabidopsis thaliana UPF0497 membrane protein (AT2G39518) mRNA, complete cds [NM_001084554]	NM_001084554	NM_001084554	At.50750	5007945	AT2G39518	UPF0497 membrane protein		TC380753	GO:0003674(molecular_function)|GO:0008150(biological_process)	Arabidopsis thaliana UPF0497 membrane protein (AT2G39518) mRNA, complete cds [NM_001084554]	chr2:16496173-16496114
AT2G39530	AT2G39530	chloroplast		NM_129511	19.76	19.05	18.82	16.68	18.65	27.27	70.63	49.28	47.29	20.57	40.45	1.18766	0.00744961	ref|Arabidopsis thaliana UPF0497 membrane protein (AT2G39530) mRNA, complete cds [NM_129511]	NM_129511	NM_129511	At.27909	818538	AT2G39530	UPF0497 membrane protein		TC381346	GO:0003674(molecular_function)|GO:0008150(biological_process)|GO:0016020(membrane)	Arabidopsis thaliana UPF0497 membrane protein (AT2G39530) mRNA, complete cds [NM_129511]	chr2:16498657-16498598
AT2G40095	AT2G40095	mitochondrion		NM_179994	69.49	78.66	65.73	85.93	62.63	85.82	208.27	175.26	208.24	148.01	214.29	1.35279	6.02496e-06	ref|Arabidopsis thaliana Alpha/beta hydrolase related protein (AT2G40095) mRNA, complete cds [NM_179994]	NM_179994	NM_179994	At.45683	818598	AT2G40095	Alpha/beta hydrolase related protein		TC373317	GO:0003674(molecular_function)|GO:0005575(cellular_component)|GO:0008150(biological_process)	Arabidopsis thaliana Alpha/beta hydrolase related protein (AT2G40095) mRNA, complete cds [NM_179994]	chr2:16744517-16744576
PYL6	AT2G40330	nucleus		NM_129593	64.78	83.67	59.94	44.5	101.32	119.58	89.44	123.08	222.16	117.07	245.62	1.01404	0.0281298	ref|Arabidopsis thaliana abscisic acid receptor PYL6 (PYL6) mRNA, complete cds [NM_129593]	NM_129593	NM_129593	At.43706	818626	PYL6	abscisic acid receptor PYL6		TC373751	GO:0005515(protein binding)|GO:0008150(biological_process)	Arabidopsis thaliana abscisic acid receptor PYL6 (PYL6) mRNA, complete cds [NM_129593]	chr2:16844950-16844891
DREB2C	AT2G40340	nucleus		NM_129594	8.52	8.85	8.77	14.15	18.02	29.44	103.31	58.59	55.26	76.04	152.66	2.60815	0.00155297	ref|Arabidopsis thaliana dehydration-responsive element-binding protein 2C (DREB2C) mRNA, complete cds [NM_129594]	NM_129594	NM_129594	At.37068	818627	DREB2C	dehydration-responsive element-binding protein 2C		TC369232	GO:0003677(DNA binding)|GO:0003700(sequence-specific DNA binding transcription factor activity)|GO:0005515(protein binding)|GO:0005634(nucleus)|GO:0006355(regulation of transcription, DNA-dependent)|GO:0009628(response to abiotic stimulus)|GO:0009737(response to abscisic acid stimulus)|GO:0010286(heat acclimation)	Arabidopsis thaliana dehydration-responsive element-binding protein 2C (DREB2C) mRNA, complete cds [NM_129594]	chr2:16848745-16848686
RR16	AT2G40670	cytoplasm		NM_129629	401.59	509.13	518.27	549.84	603.3	623.09	216.91	291.23	268.94	300.72	174.08	-1.09329	7.98746e-05	ref|Arabidopsis thaliana two-component response regulator ARR16 (RR16) mRNA, complete cds [NM_129629]	NM_129629	NM_129629	At.10147	818662	RR16	two-component response regulator ARR16		TC388483	GO:0000156(two-component response regulator activity)|GO:0005515(protein binding)|GO:0005737(cytoplasm)|GO:0006355(regulation of transcription, DNA-dependent)|GO:0009735(response to cytokinin stimulus)|GO:0009736(cytokinin mediated signaling pathway)	Arabidopsis thaliana two-component response regulator ARR16 (RR16) mRNA, complete cds [NM_129629]	chr2:16971026-16971085
WRKY55	AT2G40740	nucleus		NM_001084564	34.05	15.75	27.74	15.16	20.77	38.91	82.93	46.06	48.08	41.71	66.81	1.16931	0.00402811	ref|Arabidopsis thaliana WRKY transcription factor 55 (WRKY55) mRNA, complete cds [NM_001084564]	NM_001084564	NM_001084564	At.53089	818669	WRKY55	WRKY transcription factor 55		TC380000	GO:0003700(sequence-specific DNA binding transcription factor activity)|GO:0006355(regulation of transcription, DNA-dependent)	Arabidopsis thaliana WRKY transcription factor 55 (WRKY55) mRNA, complete cds [NM_001084564]	chr2:16999202-16999261
WRKY54	AT2G40750	nucleus		NM_129637	835.92	666.7	1304.44	972.73	1397.57	2160.34	3849.29	2658.58	2517.29	1958.32	2687.26	1.16073	0.00268512	ref|Arabidopsis thaliana WRKY DNA-binding protein 54 (WRKY54) mRNA, complete cds [NM_129637]	NM_129637	NM_129637	At.26596	818670	WRKY54	WRKY DNA-binding protein 54		TC374158	GO:0003700(sequence-specific DNA binding transcription factor activity)|GO:0005515(protein binding)|GO:0006355(regulation of transcription, DNA-dependent)|GO:0009751(response to salicylic acid stimulus)|GO:0031347(regulation of defense response)|GO:1900056(negative regulation of leaf senescence)	Arabidopsis thaliana WRKY DNA-binding protein 54 (WRKY54) mRNA, complete cds [NM_129637]	chr2:17000734-17000675
TCH3	AT2G41100	vacuolar membrane		NM_001202794	1546.63	1535.54	2466.9	1901.96	1970.23	2675.59	8875.62	5273.96	7378.23	4453.64	9751.18	1.82565	0.00040168	ref|Arabidopsis thaliana calmodulin-like protein 12 (TCH3) mRNA, complete cds [NM_001202794]	NM_001202794	NM_001202794	At.269	818709	TCH3	calmodulin-like protein 12		TC377157	GO:0005509(calcium ion binding)|GO:0005515(protein binding)|GO:0005774(vacuolar membrane)|GO:0009266(response to temperature stimulus)|GO:0009506(plasmodesma)|GO:0009612(response to mechanical stimulus)|GO:0009646(response to absence of light)|GO:0009652(thigmotropism)	Arabidopsis thaliana calmodulin-like protein 12 (TCH3) mRNA, complete cds [NM_001202794]	chr2:17139338-17139397
BHLH100	AT2G41240	nucleus		NM_129689	89.42	213.05	148.39	48.3	155.44	200.08	11.8	9.71	9.01	24.77	20.13	-3.23933	0.00167159	ref|Arabidopsis thaliana transcription factor bHLH100 (BHLH100) mRNA, complete cds [NM_129689]	NM_129689	NM_129689	At.37027	818723	BHLH100	transcription factor bHLH100		NP2700238	GO:0003677(DNA binding)|GO:0003700(sequence-specific DNA binding transcription factor activity)|GO:0005634(nucleus)|GO:0006355(regulation of transcription, DNA-dependent)|GO:0009414(response to water deprivation)	Arabidopsis thaliana transcription factor bHLH100 (BHLH100) mRNA, complete cds [NM_129689]	chr2:17198404-17198345
BHLH100	AT2G41240	nucleus		DR749612	23.48	21.05	28.13	16.6	11.59	27.73	8.62	8.93	8.84	8.61	8.45	-1.3022	0.00181398	gb|80-L020255-065-002-H10-SeLB MPIZ-ADIS-065g Arabidopsis thaliana cDNA clone 002-H10, mRNA sequence [DR749612]		DR749612	At.37027	818723	BHLH100	transcription factor bHLH100			GO:0003677(DNA binding)|GO:0003700(sequence-specific DNA binding transcription factor activity)|GO:0005634(nucleus)|GO:0006355(regulation of transcription, DNA-dependent)|GO:0009414(response to water deprivation)	80-L020255-065-002-H10-SeLB MPIZ-ADIS-065g Arabidopsis thaliana cDNA clone 002-H10, mRNA sequence [DR749612]	chr2:17198676-17198735
AT2G41410	AT2G41410	plasma membrane		NM_129704	2936.94	2786	3005.72	2997.02	2460.31	3172.89	7486.92	5774.31	7189.12	4456.79	6535.43	1.12008	8.46661e-05	ref|Arabidopsis thaliana putative calcium-binding protein CML35 (AT2G41410) mRNA, complete cds [NM_129704]	NM_129704	NM_129704	At.24025	818739	AT2G41410	putative calcium-binding protein CML35		TC375257	GO:0005509(calcium ion binding)|GO:0005886(plasma membrane)	Arabidopsis thaliana putative calcium-binding protein CML35 (AT2G41410) mRNA, complete cds [NM_129704]	chr2:17262154-17262095
AT2G41730	AT2G41730	nucleus		BP630682	9.85	9.78	15.42	12.94	29.1	51.24	74.02	49.12	111.23	54.23	119.24	1.93118	0.00298659	gb|BP630682 RAFL17 Arabidopsis thaliana cDNA clone RAFL17-20-P21 3', mRNA sequence [BP630682]		BP630682	At.67803	818772	AT2G41730	hypothetical protein			GO:0003674(molecular_function)|GO:0005634(nucleus)|GO:0005737(cytoplasm)|GO:0009061(anaerobic respiration)	BP630682 RAFL17 Arabidopsis thaliana cDNA clone RAFL17-20-P21 3', mRNA sequence [BP630682]	chr2:17409627-17409568
AT2G41730	AT2G41730	nucleus		NM_129737	109.95	137.99	101.76	95.49	71.91	117.51	326.32	216	408.56	176.63	425.29	1.55396	0.00163718	ref|Arabidopsis thaliana uncharacterized protein (AT2G41730) mRNA, complete cds [NM_129737]	NM_129737	NM_129737	At.42794	818772	AT2G41730	hypothetical protein		TC389453	GO:0003674(molecular_function)|GO:0005634(nucleus)|GO:0005737(cytoplasm)|GO:0009061(anaerobic respiration)	Arabidopsis thaliana uncharacterized protein (AT2G41730) mRNA, complete cds [NM_129737]	chr2:17409551-17409610
AT2G41800	AT2G41800	plasmodesma		NM_129744	25.62	28.3	42.72	22.18	23.49	39.82	141.22	137.94	185.03	112.26	168.8	2.29579	4.25821e-06	ref|Arabidopsis thaliana uncharacterized protein (AT2G41800) mRNA, complete cds [NM_129744]	NM_129744	NM_129744	At.27769	818779	AT2G41800	hypothetical protein		TC371537	GO:0003674(molecular_function)|GO:0005618(cell wall)|GO:0008150(biological_process)|GO:0009505(plant-type cell wall)|GO:0009506(plasmodesma)	Arabidopsis thaliana uncharacterized protein (AT2G41800) mRNA, complete cds [NM_129744]	chr2:17436713-17436654
AT2G42350	AT2G42350	nucleus		NM_129797	57.1	56.92	52.22	42.49	35.5	55.99	164.24	122.59	183.26	104.91	184.45	1.60197	8.82778e-05	ref|Arabidopsis thaliana RING-H2 finger protein ATL40 (AT2G42350) mRNA, complete cds [NM_129797]	NM_129797	NM_129797	At.42716	818836	AT2G42350	RING-H2 finger protein ATL40		TC377657	GO:0008270(zinc ion binding)	Arabidopsis thaliana RING-H2 finger protein ATL40 (AT2G42350) mRNA, complete cds [NM_129797]	chr2:17639839-17639898
AT2G42360	AT2G42360	integral component of membrane		NM_129798	46.29	48.6	65.95	45.19	35.71	122.32	560.95	365.37	439.53	319.23	603.72	2.91538	2.95998e-05	ref|Arabidopsis thaliana E3 ubiquitin-protein ligase ATL41 (AT2G42360) mRNA, complete cds [NM_129798]	NM_129798	NM_129798	At.67220	818837	AT2G42360	E3 ubiquitin-protein ligase ATL41		TC375237	GO:0004842(ubiquitin-protein ligase activity)|GO:0008270(zinc ion binding)|GO:0016567(protein ubiquitination)	Arabidopsis thaliana E3 ubiquitin-protein ligase ATL41 (AT2G42360) mRNA, complete cds [NM_129798]	chr2:17641558-17641617
NAC042	AT2G43000	nucleus		NM_129861	13.81	9.34	52.65	12.11	40.61	90.64	483.75	285.7	277.62	234.16	457.46	3.25098	0.000119054	ref|Arabidopsis thaliana NAC domain-containing protein 42 (NAC042) mRNA, complete cds [NM_129861]	NM_129861	NM_129861	At.53107	818902	NAC042	NAC domain-containing protein 42		TC378101	GO:0003700(sequence-specific DNA binding transcription factor activity)|GO:0005575(cellular_component)|GO:0006355(regulation of transcription, DNA-dependent)|GO:0007275(multicellular organismal development)	Arabidopsis thaliana NAC domain-containing protein 42 (NAC042) mRNA, complete cds [NM_129861]	chr2:17880700-17880641
AT2G43150	AT2G43150			H76570	172.31	140.58	184.67	118.26	112.29	147.18	55.07	24.08	53.6	76.84	70.37	-1.38151	0.000243011	gb|18275 Lambda-PRL2 Arabidopsis thaliana cDNA clone 198H4T7, mRNA sequence [H76570]		H76570	At.71580	818917	AT2G43150	Proline-rich extensin-like family protein			GO:0005199(structural constituent of cell wall)|GO:0009664(plant-type cell wall organization)	18275 Lambda-PRL2 Arabidopsis thaliana cDNA clone 198H4T7, mRNA sequence [H76570]	chr2:015166210-015166264
AT2G43150	AT2G43150			NM_129877	2194.87	1687.48	2460.31	2631.62	2409.88	2136.29	5474.99	3760.88	4199.06	4103.04	5217.25	1.01409	7.81834e-05	ref|Arabidopsis thaliana Proline-rich extensin-like family protein (AT2G43150) mRNA, complete cds [NM_129877]	NM_129877	NM_129877	At.48584	818917	AT2G43150	Proline-rich extensin-like family protein		TC382827	GO:0005199(structural constituent of cell wall)|GO:0009664(plant-type cell wall organization)	Arabidopsis thaliana Proline-rich extensin-like family protein (AT2G43150) mRNA, complete cds [NM_129877]	chr2:17946032-17946091
TI1	AT2G43510	extracellular region		NM_129912	322.34	293.45	293.75	459.07	208.5	570.9	4499.45	2589.28	3748	2549.02	4267.91	3.30193	1.43622e-05	ref|Arabidopsis thaliana defensin-like protein 195 (TI1) mRNA, complete cds [NM_129912]	NM_129912	NM_129912	At.10318	818952	TI1	defensin-like protein 195		TC397772	GO:0004867(serine-type endopeptidase inhibitor activity)|GO:0005576(extracellular region)|GO:0006952(defense response)|GO:0050832(defense response to fungus)	Arabidopsis thaliana defensin-like protein 195 (TI1) mRNA, complete cds [NM_129912]	chr2:18067497-18067556
CHI	AT2G43570	plant-type cell wall		NM_129919	435.92	415.76	512.25	725.07	307.86	1593.82	12133	6774.7	7682.74	5449.98	12584.9	3.74619	0.000152114	ref|Arabidopsis thaliana chitinase class 4-like protein (CHI) mRNA, complete cds [NM_129919]	NM_129919	NM_129919	At.36876	818959	CHI	chitinase class 4-like protein		TC374670	GO:0004568(chitinase activity)|GO:0005975(carbohydrate metabolic process)|GO:0008061(chitin binding)|GO:0009505(plant-type cell wall)|GO:0016998(cell wall macromolecule catabolic process)|GO:0048046(apoplast)	Arabidopsis thaliana chitinase class 4-like protein (CHI) mRNA, complete cds [NM_129919]	chr2:18076469-18076410
AT2G43590	AT2G43590	extracellular region		NM_129921	245.36	236.22	177.61	207.74	262.13	268.82	647.36	322.89	544.47	323.6	650.9	1.09549	0.00378421	ref|Arabidopsis thaliana chitinase-like protein (AT2G43590) mRNA, complete cds [NM_129921]	NM_129921	NM_129921	At.24529	818961	AT2G43590	chitinase-like protein		TC375201	GO:0004568(chitinase activity)|GO:0005975(carbohydrate metabolic process)|GO:0008061(chitin binding)|GO:0016998(cell wall macromolecule catabolic process)	Arabidopsis thaliana chitinase-like protein (AT2G43590) mRNA, complete cds [NM_129921]	chr2:18081995-18081936
AT2G43620	AT2G43620	extracellular region		NM_129924	138.88	137.07	117.57	85.23	72.25	107.96	396.7	254.08	317.08	215.82	441.44	1.56532	0.00044877	ref|Arabidopsis thaliana chitinase-like protein (AT2G43620) mRNA, complete cds [NM_129924]	NM_129924	NM_129924	At.43170	818964	AT2G43620	chitinase-like protein		TC377559	GO:0004568(chitinase activity)|GO:0008061(chitin binding)|GO:0048046(apoplast)	Arabidopsis thaliana chitinase-like protein (AT2G43620) mRNA, complete cds [NM_129924]	chr2:18094022-18093963
AT2G44240	AT2G44240	extracellular region		NM_129988	77	187.46	86.71	286.43	216.25	1603.01	1725.44	1157.54	2107.2	1686.33	2712.67	2.19722	0.00247554	ref|Arabidopsis thaliana uncharacterized protein (AT2G44240) mRNA, complete cds [NM_129988]	NM_129988	NM_129988	At.26253	819032	AT2G44240	hypothetical protein		TC368775	GO:0006979(response to oxidative stress)	Arabidopsis thaliana uncharacterized protein (AT2G44240) mRNA, complete cds [NM_129988]	chr2:18292175-18292234
AT2G44290	AT2G44290	anchored component of membrane		NM_129993	841.37	844.77	977.42	778.82	839.8	1448.52	5060.2	2838.81	3313.25	2207.67	3725.51	1.84408	0.000366518	ref|Arabidopsis thaliana xylogen-like protein 10 (AT2G44290) mRNA, complete cds [NM_129993]	NM_129993	NM_129993	At.28673	819037	AT2G44290	xylogen-like protein 10		TC378701	GO:0005886(plasma membrane)|GO:0006869(lipid transport)|GO:0008289(lipid binding)|GO:0031225(anchored to membrane)	Arabidopsis thaliana xylogen-like protein 10 (AT2G44290) mRNA, complete cds [NM_129993]	chr2:18305674-18305615
AT2G44380	AT2G44380	nucleus		NM_130001	22.79	22.21	17.99	16.39	13.11	28.99	95.21	60.47	42.87	45.9	54.3	1.56125	0.0015679	ref|Arabidopsis thaliana cysteine/histidine-rich C1 domain-containing protein (AT2G44380) mRNA, complete cds [NM_130001]	NM_130001	NM_130001	At.36767	819045	AT2G44380	cysteine/histidine-rich C1 domain-containing protein		TC376828		Arabidopsis thaliana cysteine/histidine-rich C1 domain-containing protein (AT2G44380) mRNA, complete cds [NM_130001]	chr2:18324376-18324317
BGLU17	AT2G44480	extracellular region		NM_001125053	11.9	13.85	10.65	28.39	15.4	37.43	67.17	39.03	42.7	73.27	68.31	1.56734	0.00102453	ref|Arabidopsis thaliana beta glucosidase 17 (BGLU17) mRNA, complete cds [NM_001125053]	NM_001125053	NM_001125053	At.28778	819055	BGLU17	beta glucosidase 17		TC365491	GO:0003824(catalytic activity)|GO:0004553(hydrolase activity, hydrolyzing O-glycosyl compounds)|GO:0005975(carbohydrate metabolic process)|GO:0043169(cation binding)	Arabidopsis thaliana beta glucosidase 17 (BGLU17) mRNA, complete cds [NM_001125053]	chr2:18362903-18362962
AT2G45220	AT2G45220	extracellular region		NM_130085	184.63	194.41	199.74	405	239.23	503.88	1669.93	966.96	1080.95	856.76	1673.34	2.11824	0.000309723	ref|Arabidopsis thaliana pectinesterase 17 (AT2G45220) mRNA, complete cds [NM_130085]	NM_130085	NM_130085	At.27946	819130	AT2G45220	pectinesterase 17		TC391976	GO:0004857(enzyme inhibitor activity)|GO:0009505(plant-type cell wall)|GO:0016020(membrane)|GO:0030599(pectinesterase activity)|GO:0042545(cell wall modification)	Arabidopsis thaliana pectinesterase 17 (AT2G45220) mRNA, complete cds [NM_130085]	chr2:18644497-18644438
CYP704A2	AT2G45510	endoplasmic reticulum		NM_130113	70.16	69.46	65.32	55.56	60.56	63.86	136.01	118.47	139.43	104.39	150.71	1.01672	1.47899e-05	ref|Arabidopsis thaliana cytochrome P450, family 704, subfamily A, polypeptide 2 (CYP704A2) mRNA, complete cds [NM_130113]	NM_130113	NM_130113	At.48593	819159	CYP704A2	cytochrome P450, family 704, subfamily A, polypeptide 2		TC367145	GO:0004497(monooxygenase activity)|GO:0005506(iron ion binding)|GO:0005783(endoplasmic reticulum)|GO:0009055(electron carrier activity)|GO:0019825(oxygen binding)|GO:0020037(heme binding)|GO:0055114(oxidation-reduction process)	Arabidopsis thaliana cytochrome P450, family 704, subfamily A, polypeptide 2 (CYP704A2) mRNA, complete cds [NM_130113]	chr2:18754285-18754344
BAP2	AT2G45760	membrane		NM_130139	10	15.09	9.81	9.72	10.18	29.45	132.65	52.26	23.19	30.51	75.96	2.16367	0.0246562	ref|Arabidopsis thaliana BON1-associated protein 2 (BAP2) mRNA, complete cds [NM_130139]	NM_130139	NM_130139	At.36596	819184	BAP2	BON1-associated protein 2		NP456029	GO:0003674(molecular_function)|GO:0005575(cellular_component)|GO:0008150(biological_process)	Arabidopsis thaliana BON1-associated protein 2 (BAP2) mRNA, complete cds [NM_130139]	chr2:18847390-18847331
AT2G46150	AT2G46150	integral component of membrane		NM_130177	9.73	9.92	13.19	27.52	9.46	15.75	102.04	55.29	65.81	60.62	113.26	2.47707	0.000236745	ref|Arabidopsis thaliana late embryogenesis abundant hydroxyproline-rich glycoprotein (AT2G46150) mRNA, complete cds [NM_130177]	NM_130177	NM_130177	At.36547	819222	AT2G46150	late embryogenesis abundant hydroxyproline-rich glycoprotein		TC375264	GO:0003674(molecular_function)|GO:0005886(plasma membrane)|GO:0008150(biological_process)	Arabidopsis thaliana late embryogenesis abundant hydroxyproline-rich glycoprotein (AT2G46150) mRNA, complete cds [NM_130177]	chr2:18962223-18962282
WRKY46	AT2G46400	nucleolus		NM_130204	181.05	159.72	206.15	175.79	146.63	244.59	1452.57	767.39	826.28	474.51	1107.99	2.318	0.000825302	ref|Arabidopsis thaliana putative WRKY transcription factor 46 (WRKY46) mRNA, complete cds [NM_130204]	NM_130204	NM_130204	At.26510	819248	WRKY46	putative WRKY transcription factor 46		TC371419	GO:0003700(sequence-specific DNA binding transcription factor activity)|GO:0005730(nucleolus)|GO:0006355(regulation of transcription, DNA-dependent)|GO:0010200(response to chitin)	Arabidopsis thaliana putative WRKY transcription factor 46 (WRKY46) mRNA, complete cds [NM_130204]	chr2:19043772-19043713
CNGC3	AT2G46430	plasma membrane		NM_130207	2484.59	1898.08	2879.5	2079.23	2690.53	3931.47	8491.36	5553.7	5767.24	4670.22	6023.07	1.19734	0.000572659	ref|Arabidopsis thaliana cyclic nucleotide gated channel (CNGC3) mRNA, complete cds [NM_130207]	NM_130207	NM_130207	At.19641	819251	CNGC3	cyclic nucleotide gated channel		TC380363	GO:0005216(ion channel activity)|GO:0005516(calmodulin binding)|GO:0006811(ion transport)|GO:0016020(membrane)|GO:0030551(cyclic nucleotide binding)|GO:0055085(transmembrane transport)	Arabidopsis thaliana cyclic nucleotide gated channel (CNGC3) mRNA, complete cds [NM_130207]	chr2:19061194-19061253
PIL1	AT2G46970	nucleus		NM_130265	141.06	108.3	101.51	126.87	77.87	67.82	43.67	33.74	48.19	37.37	33.27	-1.40457	0.000725217	ref|Arabidopsis thaliana transcription factor PIL1 (PIL1) mRNA, complete cds [NM_130265]	NM_130265	NM_130265	At.36425	819311	PIL1	transcription factor PIL1		TC367393	GO:0003700(sequence-specific DNA binding transcription factor activity)|GO:0005515(protein binding)|GO:0005634(nucleus)|GO:0006355(regulation of transcription, DNA-dependent)|GO:0009641(shade avoidance)|GO:0010017(red or far-red light signaling pathway)	Arabidopsis thaliana transcription factor PIL1 (PIL1) mRNA, complete cds [NM_130265]	chr2:19295631-19295572
ABCB4	AT2G47000	nucleus		NM_130268	85.73	71.04	73.69	81.55	63.64	68.26	685.14	363.16	500.04	258.58	684.6	2.75172	0.000376482	ref|Arabidopsis thaliana ABC transporter B family member 4 (ABCB4) mRNA, complete cds [NM_130268]	NM_130268	NM_130268	At.43921	819314	ABCB4	ABC transporter B family member 4		TC358504	GO:0005886(plasma membrane)|GO:0008559(xenobiotic-transporting ATPase activity)|GO:0009506(plasmodesma)|GO:0009630(gravitropism)|GO:0009733(response to auxin stimulus)|GO:0009735(response to cytokinin stimulus)|GO:0009926(auxin polar transport)|GO:0010315(auxin efflux)|GO:0010540(basipetal auxin transport)|GO:0016020(membrane)|GO:0042626(ATPase activity, coupled to transmembrane movement of subst…	Arabidopsis thaliana ABC transporter B family member 4 (ABCB4) mRNA, complete cds [NM_130268]	chr2:19310079-19310020
AT2G47130	AT2G47130	cytoplasm		NM_130281	82.73	61.4	89.68	59	55.31	104.39	584.87	352.82	432.64	226.95	410.51	2.41262	0.000172846	ref|Arabidopsis thaliana Rossmann-fold NAD(P)-binding domain-containing protein (AT2G47130) mRNA, complete cds [NM_130281]	NM_130281	NM_130281	At.43807	819326	AT2G47130	Rossmann-fold NAD(P)-binding domain-containing protein		TC376836	GO:0003824(catalytic activity)|GO:0005488(binding)|GO:0005575(cellular_component)|GO:0009688(abscisic acid biosynthetic process)|GO:0016491(oxidoreductase activity)|GO:0042742(defense response to bacterium)	Arabidopsis thaliana Rossmann-fold NAD(P)-binding domain-containing protein (AT2G47130) mRNA, complete cds [NM_130281]	chr2:19350115-19350056
AT2G47130	AT2G47130	cytoplasm		CB253475	15.02	12.84	10.14	12.78	9.89	20.72	45.11	51.24	39.93	48.8	61.87	1.86433	5.34396e-06	gb|96-E012994-019-004-P23-SP6r MPIZ-ADIS-019 Arabidopsis thaliana cDNA clone MPIZp768P234Q 3-PRIME, mRNA sequence [CB253475]		CB253475	At.69627	819326	AT2G47130	Rossmann-fold NAD(P)-binding domain-containing protein			GO:0003824(catalytic activity)|GO:0005488(binding)|GO:0005575(cellular_component)|GO:0009688(abscisic acid biosynthetic process)|GO:0016491(oxidoreductase activity)|GO:0042742(defense response to bacterium)	96-E012994-019-004-P23-SP6r MPIZ-ADIS-019 Arabidopsis thaliana cDNA clone MPIZp768P234Q 3-PRIME, mRNA sequence [CB253475]	chr2:19350133-19350192
MYB2	AT2G47190	nucleus		NM_130287	15.63	21.54	21.15	24.49	14.63	25.46	65.52	29.75	54.36	32.04	42.04	1.12718	0.00443578	ref|Arabidopsis thaliana myb domain protein 2 (MYB2) mRNA, complete cds [NM_130287]	NM_130287	NM_130287	At.36396	819332	MYB2	myb domain protein 2		TC378248	GO:0003677(DNA binding)|GO:0003700(sequence-specific DNA binding transcription factor activity)|GO:0005516(calmodulin binding)|GO:0005634(nucleus)|GO:0009414(response to water deprivation)|GO:0009651(response to salt stress)|GO:0009723(response to ethylene stimulus)|GO:0009737(response to abscisic acid stimulus)|GO:0009751(response to salicylic acid stimulus)|GO:0045893(positive regulation of tra…	Arabidopsis thaliana myb domain protein 2 (MYB2) mRNA, complete cds [NM_130287]	chr2:19377025-19377084
WRKY58	AT3G01080	nucleus		NM_110973	31.1	8.91	47.68	14.47	44.74	51.64	137.14	105.95	124.98	83.5	107.59	1.75687	7.95521e-05	ref|Arabidopsis thaliana WRKY DNA-binding protein 58 (WRKY58) mRNA, complete cds [NM_110973]	NM_110973	NM_110973	At.26595	821213	WRKY58	WRKY DNA-binding protein 58		NP332187	GO:0003700(sequence-specific DNA binding transcription factor activity)|GO:0006355(regulation of transcription, DNA-dependent)|GO:0031347(regulation of defense response)	Arabidopsis thaliana WRKY DNA-binding protein 58 (WRKY58) mRNA, complete cds [NM_110973]	chr3:27378-27437
AT3G01290	AT3G01290	plasma membrane		NM_110995	355.51	340.21	525.96	321.2	360.08	681.11	3165.3	1923.61	2647.58	1599.34	3137.23	2.53413	6.12624e-05	ref|Arabidopsis thaliana Hypersensitive-induced response protein 3 (AT3G01290) mRNA, complete cds [NM_110995]	NM_110995	NM_110995	At.43760	821309	AT3G01290	Hypersensitive-induced response protein 3		TC373076	GO:0005739(mitochondrion)|GO:0005773(vacuole)|GO:0005774(vacuolar membrane)|GO:0005886(plasma membrane)|GO:0009506(plasmodesma)|GO:0016020(membrane)|GO:0050832(defense response to fungus)	Arabidopsis thaliana Hypersensitive-induced response protein 3 (AT3G01290) mRNA, complete cds [NM_110995]	chr3:88388-88329
AT3G01830	AT3G01830	nucleus		NM_111049	21.49	9.52	61.18	20.53	31.56	99.52	467.82	225.72	229.07	117.4	388.03	2.8133	0.00239122	ref|Arabidopsis thaliana putative calcium-binding protein CML40 (AT3G01830) mRNA, complete cds [NM_111049]	NM_111049	NM_111049	At.41224	820033	AT3G01830	putative calcium-binding protein CML40		TC384745	GO:0005509(calcium ion binding)|GO:0005575(cellular_component)|GO:0008150(biological_process)	Arabidopsis thaliana putative calcium-binding protein CML40 (AT3G01830) mRNA, complete cds [NM_111049]	chr3:296474-296533
AT3G02840	AT3G02840	cytoplasm		NM_111152	8.84	9.4	11.55	8.87	8.59	19.56	34.1	9.2	16	19.41	39.37	1.08466	0.0482089	ref|Arabidopsis thaliana armadillo/beta-catenin-like repeat-containing protein (AT3G02840) mRNA, complete cds [NM_111152]	NM_111152	NM_111152	At.41071	821225	AT3G02840	armadillo/beta-catenin-like repeat-containing protein		TC370665	GO:0005488(binding)|GO:0005634(nucleus)|GO:0005737(cytoplasm)|GO:0010193(response to ozone)|GO:0051707(response to other organism)	Arabidopsis thaliana armadillo/beta-catenin-like repeat-containing protein (AT3G02840) mRNA, complete cds [NM_111152]	chr3:619538-619597
CHAT	AT3G03480	cytoplasm		NM_111219	49.1	50.04	52.03	86.11	56.02	57.27	19.39	37.05	18.72	36.96	32.39	-1.0155	0.00291709	ref|Arabidopsis thaliana acetyl CoA:(Z)-3-hexen-1-ol acetyltransferase (CHAT) mRNA, complete cds [NM_111219]	NM_111219	NM_111219	At.40974	821249	CHAT	acetyl CoA:(Z)-3-hexen-1-ol acetyltransferase		TC367656	GO:0005575(cellular_component)|GO:0010327(acetyl CoA:(Z)-3-hexen-1-ol acetyltransferase activity)|GO:0010597(green leaf volatile biosynthetic process)	Arabidopsis thaliana acetyl CoA:(Z)-3-hexen-1-ol acetyltransferase (CHAT) mRNA, complete cds [NM_111219]	chr3:828523-828464
BGLU25	AT3G03640	extracellular region		NM_111235	1472.59	1407.18	1449.51	1571.85	1460.34	1625.22	3211.58	3175.97	2797.23	2555.58	4190.78	1.08902	9.62101e-05	ref|Arabidopsis thaliana putative inactive beta-glucosidase 25 (BGLU25) mRNA, complete cds [NM_111235]	NM_111235	NM_111235	At.46185	821201	BGLU25	putative inactive beta-glucosidase 25		TC365025	GO:0003824(catalytic activity)|GO:0004553(hydrolase activity, hydrolyzing O-glycosyl compounds)|GO:0005975(carbohydrate metabolic process)|GO:0043169(cation binding)	Arabidopsis thaliana putative inactive beta-glucosidase 25 (BGLU25) mRNA, complete cds [NM_111235]	chr3:883966-884025
EDA5	AT3G03650	Golgi apparatus		NM_111236	8.06	8.11	8.1	8.04	8.06	8.05	43.58	30.42	23.25	43.25	65.93	2.35501	0.000685717	ref|Arabidopsis thaliana exostosin-like protein (EDA5) mRNA, complete cds [NM_111236]	NM_111236	NM_111236	At.40944	821197	EDA5	exostosin-like protein		TC363483	GO:0003824(catalytic activity)|GO:0009506(plasmodesma)|GO:0009561(megagametogenesis)|GO:0016020(membrane)|GO:0048868(pollen tube development)	Arabidopsis thaliana exostosin-like protein (EDA5) mRNA, complete cds [NM_111236]	chr3:884373-884314
AT3G03820	AT3G03820	mitochondrion		NM_111253	2051.9	2220.99	1956.41	1811.73	2133.46	2009.48	829.81	1168.41	901.91	1045.86	666.5	-1.13833	1.67257e-06	ref|Arabidopsis thaliana SAUR-like auxin-responsive protein (AT3G03820) mRNA, complete cds [NM_111253]	NM_111253	NM_111253	At.65060	821125	AT3G03820	SAUR-like auxin-responsive protein		TC397202	GO:0003674(molecular_function)|GO:0009733(response to auxin stimulus)	Arabidopsis thaliana SAUR-like auxin-responsive protein (AT3G03820) mRNA, complete cds [NM_111253]	chr3:977060-977001
AT3G03830	AT3G03830	chloroplast		NM_111254	301.97	329.79	272.26	218.99	287.14	274.19	106.47	155.44	129.35	133.68	106.65	-1.15209	1.66568e-05	ref|Arabidopsis thaliana SAUR-like auxin-responsive protein (AT3G03830) mRNA, complete cds [NM_111254]	NM_111254	NM_111254	At.40927	821123	AT3G03830	SAUR-like auxin-responsive protein		TC388276	GO:0003674(molecular_function)|GO:0009733(response to auxin stimulus)	Arabidopsis thaliana SAUR-like auxin-responsive protein (AT3G03830) mRNA, complete cds [NM_111254]	chr3:980373-980314
AT3G03840	AT3G03840	mitochondrion		NM_111255	90.59	98.6	93.71	86.82	91.81	95.35	40.01	59.56	34.71	52.31	40.31	-1.03228	2.36408e-06	ref|Arabidopsis thaliana SAUR-like auxin-responsive protein (AT3G03840) mRNA, complete cds [NM_111255]	NM_111255	NM_111255	At.40926	821121	AT3G03840	SAUR-like auxin-responsive protein		TC384423	GO:0003674(molecular_function)|GO:0009733(response to auxin stimulus)	Arabidopsis thaliana SAUR-like auxin-responsive protein (AT3G03840) mRNA, complete cds [NM_111255]	chr3:981278-981337
AT3G04010	AT3G04010	extracellular region		NM_111272	11.53	12	29.4	26.04	62.26	120.29	89.24	90.18	120.34	123.94	192.59	1.49972	0.0119886	ref|Arabidopsis thaliana O-Glycosyl hydrolases family 17 protein (AT3G04010) mRNA, complete cds [NM_111272]	NM_111272	NM_111272	At.49382	819556	AT3G04010	O-Glycosyl hydrolases family 17 protein		TC367920	GO:0003824(catalytic activity)|GO:0004553(hydrolase activity, hydrolyzing O-glycosyl compounds)|GO:0005975(carbohydrate metabolic process)|GO:0031225(anchored to membrane)|GO:0043169(cation binding)	Arabidopsis thaliana O-Glycosyl hydrolases family 17 protein (AT3G04010) mRNA, complete cds [NM_111272]	chr3:1036953-1036894
NAC046	AT3G04060	nucleus		NM_111277	52.3	47.71	59.55	35.06	70.53	104	143.44	119.98	115.86	105.49	140.58	1.02349	0.00072195	ref|Arabidopsis thaliana NAC domain containing protein 46 (NAC046) mRNA, complete cds [NM_111277]	NM_111277	NM_111277	At.27906	819561	NAC046	NAC domain containing protein 46		TC367806	GO:0003700(sequence-specific DNA binding transcription factor activity)|GO:0005575(cellular_component)|GO:0006355(regulation of transcription, DNA-dependent)|GO:0007275(multicellular organismal development)	Arabidopsis thaliana NAC domain containing protein 46 (NAC046) mRNA, complete cds [NM_111277]	chr3:1053718-1053659
NAC047	AT3G04070	nucleus		NM_111278	55.62	54.1	56.41	65.53	72.44	76.23	175.58	125.55	137.63	115.17	159.57	1.1707	4.5206e-05	ref|Arabidopsis thaliana NAC domain containing protein 47 (NAC047) mRNA, complete cds [NM_111278]	NM_111278	NM_111278	At.42943	819562	NAC047	NAC domain containing protein 47		TC374304	GO:0003700(sequence-specific DNA binding transcription factor activity)|GO:0005575(cellular_component)|GO:0006355(regulation of transcription, DNA-dependent)|GO:0007275(multicellular organismal development)	Arabidopsis thaliana NAC domain containing protein 47 (NAC047) mRNA, complete cds [NM_111278]	chr3:1061650-1061591
PR4	AT3G04720	extracellular region		NM_111344	3096.81	2904.83	3622.8	3754.51	2523.27	4524.26	20442.1	11828.6	15519.3	12737.9	21010.3	2.26007	4.22346e-05	ref|Arabidopsis thaliana hevein-like protein (PR4) mRNA, complete cds [NM_111344]	NM_111344	NM_111344	At.252	819632	PR4	hevein-like protein		TC378969	GO:0008061(chitin binding)|GO:0009615(response to virus)|GO:0009627(systemic acquired resistance)|GO:0009651(response to salt stress)|GO:0009723(response to ethylene stimulus)|GO:0009817(defense response to fungus, incompatible interaction)|GO:0080027(response to herbivore)	Arabidopsis thaliana hevein-like protein (PR4) mRNA, complete cds [NM_111344]	chr3:1285770-1285711
RLP30	AT3G05360	integral component of membrane		NM_111409	47.13	43.49	52.91	31.15	22.13	47.78	127.47	92.38	85.41	58.26	88.16	1.14797	0.00173788	ref|Arabidopsis thaliana receptor like protein 30 (RLP30) mRNA, complete cds [NM_111409]	NM_111409	NM_111409	At.40683	819700	RLP30	receptor like protein 30		TC360327	GO:0006952(defense response)|GO:0007165(signal transduction)|GO:0010204(defense response signaling pathway, resistance gene-independent)|GO:0016301(kinase activity)	Arabidopsis thaliana receptor like protein 30 (RLP30) mRNA, complete cds [NM_111409]	chr3:1530994-1530935
AT3G05540	AT3G05540	cytoplasm		NM_111427	10.92	11.66	10.38	25.12	22.89	10.65	38.69	28.49	30.37	20.73	36.01	1.01494	0.00469502	ref|Arabidopsis thaliana Methionine sulfoxide reductase (MSS4-like) protein (AT3G05540) mRNA, complete cds [NM_111427]	NM_111427	NM_111427	At.53191	819719	AT3G05540	Methionine sulfoxide reductase (MSS4-like) protein		TC389667	GO:0005737(cytoplasm)|GO:0008150(biological_process)	Arabidopsis thaliana Methionine sulfoxide reductase (MSS4-like) protein (AT3G05540) mRNA, complete cds [NM_111427]	chr3:1606559-1606500
AT3G07195	AT3G07195	nucleus		NM_148695	37.34	23.09	49.13	27.28	36.09	51.23	124.67	85.17	98.73	70	102.33	1.36424	0.00018457	ref|Arabidopsis thaliana RPM1-interacting protein 4 (RIN4) family protein (AT3G07195) mRNA, complete cds [NM_148695]	NM_148695	NM_148695	At.50158	819907	AT3G07195	RPM1-interacting protein 4 (RIN4) family protein		TC375720	GO:0003674(molecular_function)|GO:0005575(cellular_component)|GO:0008150(biological_process)	Arabidopsis thaliana RPM1-interacting protein 4 (RIN4) family protein (AT3G07195) mRNA, complete cds [NM_148695]	chr3:2290042-2290101
AT3G08490	AT3G08490	nucleus		NM_111684	45.71	39.57	29.05	72.49	27.08	31.1	18.27	16.08	10.88	21.1	14.14	-1.34322	0.0116798	ref|Arabidopsis thaliana uncharacterized protein (AT3G08490) mRNA, complete cds [NM_111684]	NM_111684	NM_111684	At.50830	819996	AT3G08490	hypothetical protein		TC380945	GO:0003674(molecular_function)|GO:0005575(cellular_component)|GO:0008150(biological_process)	Arabidopsis thaliana uncharacterized protein (AT3G08490) mRNA, complete cds [NM_111684]	chr3:2574236-2574177
AT3G08660	AT3G08660	chloroplast		NM_111700	90.14	100.36	103.3	95.43	110.62	113.32	31.37	47.75	27.32	64.21	46.25	-1.23622	1.76506e-05	ref|Arabidopsis thaliana phototropic-responsive NPH3-like protein (AT3G08660) mRNA, complete cds [NM_111700]	NM_111700	NM_111700	At.53220	820013	AT3G08660	phototropic-responsive NPH3-like protein		TC364824	GO:0004871(signal transducer activity)|GO:0009416(response to light stimulus)	Arabidopsis thaliana phototropic-responsive NPH3-like protein (AT3G08660) mRNA, complete cds [NM_111700]	chr3:2633027-2633086
S6K2	AT3G08720	cytoplasm		NM_180212	191.65	172.11	212.37	208.41	183.46	235.23	525.05	394.39	434.76	314.65	488.78	1.10557	9.42701e-05	ref|Arabidopsis thaliana serine/threonine protein kinase 2 (S6K2) mRNA, complete cds [NM_180212]	NM_180212	NM_180212	At.266	820019	S6K2	serine/threonine protein kinase 2		TC393471	GO:0004672(protein kinase activity)|GO:0005634(nucleus)|GO:0006468(protein phosphorylation)|GO:0009408(response to heat)|GO:0009409(response to cold)|GO:0009651(response to salt stress)|GO:0016301(kinase activity)|GO:0045727(positive regulation of translation)	Arabidopsis thaliana serine/threonine protein kinase 2 (S6K2) mRNA, complete cds [NM_180212]	chr3:2648739-2648680
ATERDJ3A	AT3G08970	endoplasmic reticulum lumen		NM_111731	77.65	75.51	53.57	72.81	45.85	48.51	248.03	180.45	146.41	87.65	249.19	1.54899	0.0023266	ref|Arabidopsis thaliana DnaJ domain-containing protein (ATERDJ3A) mRNA, complete cds [NM_111731]	NM_111731	NM_111731	At.40191	820049	ATERDJ3A	DnaJ domain-containing protein		TC362651	GO:0005788(endoplasmic reticulum lumen)|GO:0006457(protein folding)|GO:0009408(response to heat)|GO:0009506(plasmodesma)|GO:0009860(pollen tube growth)|GO:0016491(oxidoreductase activity)|GO:0034605(cellular response to heat)	Arabidopsis thaliana DnaJ domain-containing protein (ATERDJ3A) mRNA, complete cds [NM_111731]	chr3:2740202-2740261
AT3G09010	AT3G09010			NM_111735	50.67	66.38	64.64	58.29	65.79	77	197	128.54	111.22	89.68	121.8	1.02308	0.00350702	ref|Arabidopsis thaliana protein kinase domain-containing protein (AT3G09010) mRNA, complete cds [NM_111735]	NM_111735	NM_111735	At.40186	820053	AT3G09010	protein kinase domain-containing protein		NP332461	GO:0004672(protein kinase activity)|GO:0004674(protein serine/threonine kinase activity)|GO:0005524(ATP binding)|GO:0006468(protein phosphorylation)|GO:0016301(kinase activity)	Arabidopsis thaliana protein kinase domain-containing protein (AT3G09010) mRNA, complete cds [NM_111735]	chr3:2751813-2751872
AT3G09020	AT3G09020	Golgi apparatus		NM_111736	8.71	8.77	24.05	11.11	29.77	40.51	79.36	61.51	65.22	67.55	83.49	1.80176	5.01028e-05	ref|Arabidopsis thaliana lactosylceramide 4-alpha-galactosyltransferase (AT3G09020) mRNA, complete cds [NM_111736]	NM_111736	NM_111736	At.40184	820054	AT3G09020	lactosylceramide 4-alpha-galactosyltransferase		TC371229	GO:0005795(Golgi stack)|GO:0008150(biological_process)|GO:0016740(transferase activity)|GO:0016757(transferase activity, transferring glycosyl groups)	Arabidopsis thaliana lactosylceramide 4-alpha-galactosyltransferase (AT3G09020) mRNA, complete cds [NM_111736]	chr3:2753668-2753727
PYK10	AT3G09260	chloroplast		NM_111760	516.66	492.36	592.12	664.01	392.59	404.69	1236.95	1122.3	1158.95	1139.84	1388.14	1.24438	1.92554e-06	ref|Arabidopsis thaliana beta-glucosidase 23 (PYK10) mRNA, complete cds [NM_111760]	NM_111760	NM_111760	At.47576	820082	PYK10	beta-glucosidase 23		TC403252	GO:0002020(protease binding)|GO:0004553(hydrolase activity, hydrolyzing O-glycosyl compounds)|GO:0005507(copper ion binding)|GO:0005634(nucleus)|GO:0005773(vacuole)|GO:0005777(peroxisome)|GO:0006970(response to osmotic stress)|GO:0008422(beta-glucosidase activity)|GO:0009506(plasmodesma)|GO:0009610(response to symbiotic fungus)|GO:0009651(response to salt stress)|GO:0010168(ER body)|GO:0015928(fu…	Arabidopsis thaliana beta-glucosidase 23 (PYK10) mRNA, complete cds [NM_111760]	chr3:2842770-2842576
GSTU8	AT3G09270	cytoplasm		NM_111761	69.96	43.15	87.21	79.38	68.46	195.67	1782.38	1323.74	1520.41	985.03	2117.35	4.09207	1.70953e-05	ref|Arabidopsis thaliana glutathione S-transferase TAU 8 (GSTU8) mRNA, complete cds [NM_111761]	NM_111761	NM_111761	At.40136	820083	GSTU8	glutathione S-transferase TAU 8		TC377511	GO:0004364(glutathione transferase activity)|GO:0005737(cytoplasm)|GO:0009407(toxin catabolic process)|GO:0046686(response to cadmium ion)	Arabidopsis thaliana glutathione S-transferase TAU 8 (GSTU8) mRNA, complete cds [NM_111761]	chr3:2848468-2848409
AT3G09440	AT3G09440	nuclear matrix		NM_001202918	999.01	751.29	971.1	1027.83	867.68	721.17	2559.38	1837.63	1284.72	1476.94	1752.24	1.00229	0.00185643	ref|Arabidopsis thaliana protein heat shock protein 70-3 (AT3G09440) mRNA, complete cds [NM_001202918]	NM_001202918	NM_001202918	At.22293	820102	AT3G09440	protein heat shock protein 70-3		TC384723	GO:0002020(protease binding)|GO:0005515(protein binding)|GO:0005524(ATP binding)|GO:0005618(cell wall)|GO:0005773(vacuole)|GO:0005774(vacuolar membrane)|GO:0005829(cytosol)|GO:0005886(plasma membrane)|GO:0006457(protein folding)|GO:0009408(response to heat)|GO:0009506(plasmodesma)|GO:0009507(chloroplast)|GO:0009615(response to virus)|GO:0016363(nuclear matrix)|GO:0022626(cytosolic ribosome)|GO:00…	Arabidopsis thaliana protein heat shock protein 70-3 (AT3G09440) mRNA, complete cds [NM_001202918]	chr3:2903588-2903529
AT3G09490	AT3G09490	chloroplast thylakoid lumen		NM_111783	128.19	113.68	178.98	130.34	152.59	232.3	487.86	356.67	415.02	268.5	398.13	1.30407	0.000198118	ref|Arabidopsis thaliana tetratricopeptide repeat domain-containing protein (AT3G09490) mRNA, complete cds [NM_111783]	NM_111783	NM_111783	At.28776	820106	AT3G09490	tetratricopeptide repeat domain-containing protein		TC374683	GO:0005488(binding)|GO:0009543(chloroplast thylakoid lumen)|GO:0019684(photosynthesis, light reaction)	Arabidopsis thaliana tetratricopeptide repeat domain-containing protein (AT3G09490) mRNA, complete cds [NM_111783]	chr3:2916567-2916626
EXO70H4	AT3G09520	exocyst		NM_111786	124.32	127.62	115.51	142.45	94.55	144.87	363.75	286.3	272.17	206.41	326.11	1.22014	0.000105277	ref|Arabidopsis thaliana exocyst complex component 7 (EXO70H4) mRNA, complete cds [NM_111786]	NM_111786	NM_111786	At.49385	820109	EXO70H4	exocyst complex component 7		TC363630	GO:0000145(exocyst)|GO:0006887(exocytosis)|GO:0006904(vesicle docking involved in exocytosis)	Arabidopsis thaliana exocyst complex component 7 (EXO70H4) mRNA, complete cds [NM_111786]	chr3:2925479-2925538
AT3G09830	AT3G09830	plasma membrane		NM_111818	304.92	255.75	314.94	328.36	275.85	361.25	857.79	614.52	624.37	464.85	612.38	1.04875	0.000371438	ref|Arabidopsis thaliana protein kinase domain-containing protein (AT3G09830) mRNA, complete cds [NM_111818]	NM_111818	NM_111818	At.27699	820141	AT3G09830	protein kinase domain-containing protein		TC385929	GO:0004672(protein kinase activity)|GO:0005524(ATP binding)|GO:0005886(plasma membrane)|GO:0006468(protein phosphorylation)|GO:0016301(kinase activity)	Arabidopsis thaliana protein kinase domain-containing protein (AT3G09830) mRNA, complete cds [NM_111818]	chr3:3018511-3018570
MDHAR	AT3G09940	cytoplasm		NM_111829	117.83	9.13	83.08	85.6	26.38	96.57	568.38	327.1	374.76	297.84	377.23	2.47942	7.66056e-05	ref|Arabidopsis thaliana monodehydroascorbate reductase (NADH) (MDHAR) mRNA, complete cds [NM_111829]	NM_111829	NM_111829	At.40014	820155	MDHAR	monodehydroascorbate reductase (NADH)		TC367742	GO:0005829(cytosol)|GO:0009414(response to water deprivation)|GO:0009610(response to symbiotic fungus)|GO:0009651(response to salt stress)|GO:0009753(response to jasmonic acid stimulus)|GO:0016656(monodehydroascorbate reductase (NADH) activity)|GO:0043903(regulation of symbiosis, encompassing mutualism through parasitism)	Arabidopsis thaliana monodehydroascorbate reductase (NADH) (MDHAR) mRNA, complete cds [NM_111829]	chr3:3056651-3056592
AT3G09960	AT3G09960	cellular_component		NM_111831	14.82	9.37	19.48	23.89	12.53	41.47	108.83	84.09	95.04	61.35	115.37	2.1976	5.13874e-05	ref|Arabidopsis thaliana calcineurin-like metallo-phosphoesterase-like protein (AT3G09960) mRNA, complete cds [NM_111831]	NM_111831	NM_111831	At.40012	820157	AT3G09960	calcineurin-like metallo-phosphoesterase-like protein		TC373169	GO:0004722(protein serine/threonine phosphatase activity)|GO:0005575(cellular_component)|GO:0008150(biological_process)|GO:0016787(hydrolase activity)	Arabidopsis thaliana calcineurin-like metallo-phosphoesterase-like protein (AT3G09960) mRNA, complete cds [NM_111831]	chr3:3063363-3063422
PAP16	AT3G10150	membrane		NM_111850	224.53	193.67	192.14	152.78	164.66	223.26	59.22	87.25	62.73	94.12	60.64	-1.39805	2.18968e-05	ref|Arabidopsis thaliana putative inactive purple acid phosphatase 16 (PAP16) mRNA, complete cds [NM_111850]	NM_111850	NM_111850	At.48640	820178	PAP16	putative inactive purple acid phosphatase 16			GO:0003993(acid phosphatase activity)|GO:0004722(protein serine/threonine phosphatase activity)|GO:0008150(biological_process)|GO:0016020(membrane)	Arabidopsis thaliana putative inactive purple acid phosphatase 16 (PAP16) mRNA, complete cds [NM_111850]	chr3:3137592-3137533
AT3G10185	AT3G10185	extracellular region		NM_001084661	92.07	72.89	61.1	130.9	39.05	44.22	39.46	40.57	25.52	42.74	34.74	-1.00314	0.0435516	ref|Arabidopsis thaliana Gibberellin-regulated family protein (AT3G10185) mRNA, complete cds [NM_001084661]	NM_001084661	NM_001084661	At.72185	5007990	AT3G10185	Gibberellin-regulated family protein		NP1656297		Arabidopsis thaliana Gibberellin-regulated family protein (AT3G10185) mRNA, complete cds [NM_001084661]	chr3:3146124-3146183
NAC053	AT3G10500	cytoplasm		NM_111885	443.7	464.85	443.78	394.84	411.83	490.16	1214.48	851.41	1058.96	830.99	1347.26	1.26434	8.65307e-05	ref|Arabidopsis thaliana NAC domain containing protein 53 (NAC053) mRNA, complete cds [NM_111885]	NM_111885	NM_111885	At.21933	820214	NAC053	NAC domain containing protein 53		TC363820	GO:0003700(sequence-specific DNA binding transcription factor activity)|GO:0005634(nucleus)|GO:0005737(cytoplasm)|GO:0006355(regulation of transcription, DNA-dependent)|GO:0007275(multicellular organismal development)	Arabidopsis thaliana NAC domain containing protein 53 (NAC053) mRNA, complete cds [NM_111885]	chr3:3273860-3273919
AT3G10815	AT3G10815	mitochondrion		NM_202545	17.79	23.08	36.52	14.6	32.92	53.53	182.28	117.93	134.89	94.73	156.53	2.20656	5.64486e-05	ref|Arabidopsis thaliana RING/U-box domain-containing protein (AT3G10815) mRNA, complete cds [NM_202545]	NM_202545	NM_202545	At.63149	2745878	AT3G10815	RING/U-box domain-containing protein		TC377662	GO:0005575(cellular_component)|GO:0008150(biological_process)|GO:0008270(zinc ion binding)	Arabidopsis thaliana RING/U-box domain-containing protein (AT3G10815) mRNA, complete cds [NM_202545]	chr3:3385022-3384963
RLP34	AT3G11010	integral component of membrane		NM_111938	348.29	299.43	500.25	266.83	355.9	548.32	3768.12	2080.74	1884.9	1298.49	2208.52	2.54019	0.000764743	ref|Arabidopsis thaliana receptor like protein 34 (RLP34) mRNA, complete cds [NM_111938]	NM_111938	NM_111938	At.39822	820272	RLP34	receptor like protein 34			GO:0005575(cellular_component)|GO:0006952(defense response)|GO:0007165(signal transduction)|GO:0016301(kinase activity)	Arabidopsis thaliana receptor like protein 34 (RLP34) mRNA, complete cds [NM_111938]	chr3:3450732-3450673
AT3G11340	AT3G11340	intracellular membrane-bounded organelle		NM_111968	14.69	13.47	31.79	14.3	13.58	36.07	881.98	484.73	165.77	50.04	152.52	4.07076	0.0417561	ref|Arabidopsis thaliana UDP-glycosyltransferase-like protein (AT3G11340) mRNA, complete cds [NM_111968]	NM_111968	NM_111968	At.27923	820307	AT3G11340	UDP-glycosyltransferase-like protein		TC385593	GO:0006952(defense response)|GO:0008194(UDP-glycosyltransferase activity)|GO:0010150(leaf senescence)|GO:0046527(glucosyltransferase activity)|GO:0050832(defense response to fungus)	Arabidopsis thaliana UDP-glycosyltransferase-like protein (AT3G11340) mRNA, complete cds [NM_111968]	chr3:3558068-3558127
AT3G11402	AT3G11402	nucleus		NM_148710	9.53	9.43	13.19	9.25	16.26	25.9	82.73	43.73	20.54	36.76	55.26	1.77928	0.0072859	ref|Arabidopsis thaliana cysteine/histidine-rich C1 domain-containing protein (AT3G11402) mRNA, complete cds [NM_148710]	NM_148710	NM_148710	At.23273	820312	AT3G11402	cysteine/histidine-rich C1 domain-containing protein		TC386454	GO:0003674(molecular_function)|GO:0005575(cellular_component)|GO:0008150(biological_process)	Arabidopsis thaliana cysteine/histidine-rich C1 domain-containing protein (AT3G11402) mRNA, complete cds [NM_148710]	chr3:3575545-3575604
AT3G11580	AT3G11580	nucleus		NM_111991	111.57	98.53	135.72	156.5	151	179.08	342.5	287.46	315.97	227.87	317.22	1.10399	5.27935e-05	ref|Arabidopsis thaliana AP2/B3 domain-containing protein (AT3G11580) mRNA, complete cds [NM_111991]	NM_111991	NM_111991	At.39724	820331	AT3G11580	AP2/B3 domain-containing protein		NP305942	GO:0003700(sequence-specific DNA binding transcription factor activity)|GO:0005575(cellular_component)|GO:0006355(regulation of transcription, DNA-dependent)	Arabidopsis thaliana AP2/B3 domain-containing protein (AT3G11580) mRNA, complete cds [NM_111991]	chr3:3649897-3649177
PUB24	AT3G11840	cytoplasm		NM_112017	206.59	184.07	224.68	180.76	199	308.25	624.01	472.1	494.27	370.85	460.43	1.15681	0.000144609	ref|Arabidopsis thaliana plant U-box 24 protein (PUB24) mRNA, complete cds [NM_112017]	NM_112017	NM_112017	At.39684	820357	PUB24	plant U-box 24 protein			GO:0000151(ubiquitin ligase complex)|GO:0002679(respiratory burst involved in defense response)|GO:0004842(ubiquitin-protein ligase activity)|GO:0005488(binding)|GO:0006952(defense response)|GO:0010200(response to chitin)|GO:0051865(protein autoubiquitination)	Arabidopsis thaliana plant U-box 24 protein (PUB24) mRNA, complete cds [NM_112017]	chr3:3736632-3736573
HCHIB	AT3G12500	cytosol		NM_112085	120.85	123.18	148.24	146.46	71.09	112.92	309.69	190.99	255.86	209.87	269.58	1.03715	0.000374952	ref|Arabidopsis thaliana chitinase (HCHIB) mRNA, complete cds [NM_112085]	NM_112085	NM_112085	At.296	820429	HCHIB	chitinase		TC373772	GO:0004568(chitinase activity)|GO:0005773(vacuole)|GO:0005774(vacuolar membrane)|GO:0005829(cytosol)|GO:0009871(jasmonic acid and ethylene-dependent systemic resistance, ethylene mediated signaling pathway)|GO:0046686(response to cadmium ion)|GO:0050832(defense response to fungus)	Arabidopsis thaliana chitinase (HCHIB) mRNA, complete cds [NM_112085]	chr3:3962579-3962520
AT3G12830	AT3G12830	cytoplasm		NM_112119	112.44	104.13	121.15	87.41	116.12	123.47	357.34	240.86	327.66	208.9	390.6	1.46137	0.000177125	ref|Arabidopsis thaliana SAUR-like auxin-responsive protein (AT3G12830) mRNA, complete cds [NM_112119]	NM_112119	NM_112119	At.5682	820465	AT3G12830	SAUR-like auxin-responsive protein		TC378568	GO:0003674(molecular_function)|GO:0009733(response to auxin stimulus)	Arabidopsis thaliana SAUR-like auxin-responsive protein (AT3G12830) mRNA, complete cds [NM_112119]	chr3:4079196-4079137
MRP3	AT3G13080	plasmodesma		NM_202571	509.5	479.26	582.92	439.27	418.61	481.9	2196.14	1202.27	1126.98	1022.1	1687.48	1.57628	0.000951451	ref|Arabidopsis thaliana ABC transporter C family member 3 (MRP3) mRNA, complete cds [NM_202571]	NM_202571	NM_202571	At.20479	820496	MRP3	ABC transporter C family member 3		TC380925	GO:0000325(plant-type vacuole)|GO:0005774(vacuolar membrane)|GO:0006810(transport)|GO:0009506(plasmodesma)|GO:0010290(chlorophyll catabolite transmembrane transporter activity)|GO:0015431(glutathione S-conjugate-exporting ATPase activity)|GO:0042626(ATPase activity, coupled to transmembrane movement of substances)|GO:0048046(apoplast)|GO:0055085(transmembrane transport)	Arabidopsis thaliana ABC transporter C family member 3 (MRP3) mRNA, complete cds [NM_202571]	chr3:4196113-4196054
MRP3	AT3G13080	plasmodesma		NM_202570	88.7	84.47	71.37	85.7	53.45	54.38	259.35	148.09	130.23	115.37	165.8	1.16545	0.00432618	ref|Arabidopsis thaliana ABC transporter C family member 3 (MRP3) mRNA, complete cds [NM_202570]	NM_202570	NM_202570	At.20479	820496	MRP3	ABC transporter C family member 3		TC378482	GO:0000325(plant-type vacuole)|GO:0005774(vacuolar membrane)|GO:0006810(transport)|GO:0009506(plasmodesma)|GO:0010290(chlorophyll catabolite transmembrane transporter activity)|GO:0015431(glutathione S-conjugate-exporting ATPase activity)|GO:0042626(ATPase activity, coupled to transmembrane movement of substances)|GO:0048046(apoplast)|GO:0055085(transmembrane transport)	Arabidopsis thaliana ABC transporter C family member 3 (MRP3) mRNA, complete cds [NM_202570]	chr3:4197163-4197104
MRP7	AT3G13100	vacuolar membrane		NM_112149	62.91	34.92	70.14	59.68	76.31	83.57	216.63	139	85.17	125.72	166.33	1.18224	0.00377004	ref|Arabidopsis thaliana ABC transporter C family member 7 (MRP7) mRNA, complete cds [NM_112149]	NM_112149	NM_112149	At.39492	820498	MRP7	ABC transporter C family member 7		TC358319	GO:0005774(vacuolar membrane)|GO:0042626(ATPase activity, coupled to transmembrane movement of substances)|GO:0051707(response to other organism)	Arabidopsis thaliana ABC transporter C family member 7 (MRP7) mRNA, complete cds [NM_112149]	chr3:4208920-4208861
BRL3	AT3G13380	plasma membrane		NM_112183	70.98	72.2	77.62	73.14	77.77	113.28	229.34	175.71	184.45	130.23	244.14	1.25392	0.000303849	ref|Arabidopsis thaliana receptor-like protein kinase BRI1-like 3 (BRL3) mRNA, complete cds [NM_112183]	NM_112183	NM_112183	At.39430	820538	BRL3	receptor-like protein kinase BRI1-like 3		TC358412	GO:0004672(protein kinase activity)|GO:0004674(protein serine/threonine kinase activity)|GO:0005524(ATP binding)|GO:0005886(plasma membrane)|GO:0006468(protein phosphorylation)	Arabidopsis thaliana receptor-like protein kinase BRI1-like 3 (BRL3) mRNA, complete cds [NM_112183]	chr3:4350628-4350687
AT3G13432	AT3G13432	integral component of membrane		BP807826	7.92	8.17	7.81	7.88	7.9	7.94	18.92	17.25	7.87	30.31	24.74	1.32021	0.00683411	gb|BP807826 RAFL16 Arabidopsis thaliana cDNA clone RAFL24-15-G02 5', mRNA sequence [BP807826]		BP807826	At.51359	5007996	AT3G13432	hypothetical protein			GO:0003674(molecular_function)|GO:0008150(biological_process)	BP807826 RAFL16 Arabidopsis thaliana cDNA clone RAFL24-15-G02 5', mRNA sequence [BP807826]	chr3:4371839-4371901
AT3G13433	AT3G13433			NM_001161143	30.08	37.66	31.31	41.77	32.87	45.19	177.8	113.04	134.8	72.48	167.48	1.86755	0.000357106	ref|Arabidopsis thaliana uncharacterized protein (AT3G13433) mRNA, complete cds [NM_001161143]	NM_001161143	NM_001161143	At.64514	7922438	AT3G13433	hypothetical protein		TC396018	GO:0003674(molecular_function)|GO:0008150(biological_process)	Arabidopsis thaliana uncharacterized protein (AT3G13433) mRNA, complete cds [NM_001161143]	chr3:4374316-4374443
AT3G13437	AT3G13437	extracellular region		NM_001084676	22.73	26.81	48.06	30.56	46.84	80.52	154.05	95.4	142.43	96.35	146.54	1.57583	0.000332824	ref|Arabidopsis thaliana uncharacterized protein (AT3G13437) mRNA, complete cds [NM_001084676]	NM_001084676	NM_001084676	At.75182	5007997	AT3G13437	hypothetical protein		TC363223	GO:0003674(molecular_function)|GO:0008150(biological_process)	Arabidopsis thaliana uncharacterized protein (AT3G13437) mRNA, complete cds [NM_001084676]	chr3:4376829-4376888
AT3G13610	AT3G13610	cytoplasm		NM_112207	29.26	27.03	9.44	30.6	9.24	33.96	226.92	144.1	95.38	49.34	163.93	2.54729	0.00282913	ref|Arabidopsis thaliana oxidoreductase, 2OG-Fe(II) oxygenase family protein (AT3G13610) mRNA, complete cds [NM_112207]	NM_112207	NM_112207	At.48654	820564	AT3G13610	oxidoreductase, 2OG-Fe(II) oxygenase family protein		TC369661	GO:0005575(cellular_component)|GO:0009805(coumarin biosynthetic process)|GO:0010421(hydrogen peroxide-mediated programmed cell death)|GO:0016706(oxidoreductase activity, acting on paired donors, with incorporation or reduction of molecular oxygen, 2-oxoglutarate as one donor, and incorporation of one atom each of oxygen into both donors)|GO:0019748(secondary metabolic process)|GO:0051213(dioxygen…	Arabidopsis thaliana oxidoreductase, 2OG-Fe(II) oxygenase family protein (AT3G13610) mRNA, complete cds [NM_112207]	chr3:4450521-4450580
ATBFRUCT1	AT3G13790	extracellular region		NM_001202952	88.27	85.26	95.55	99.04	56.96	101.53	700.47	437.07	502.54	413	720.21	2.65983	2.54857e-05	ref|Arabidopsis thaliana beta-fructofuranosidase (ATBFRUCT1) mRNA, complete cds [NM_001202952]	NM_001202952	NM_001202952	At.24308	820591	ATBFRUCT1	beta-fructofuranosidase		NP226898	GO:0004553(hydrolase activity, hydrolyzing O-glycosyl compounds)|GO:0004564(beta-fructofuranosidase activity)|GO:0005618(cell wall)|GO:0009611(response to wounding)|GO:0080167(response to karrikin)	Arabidopsis thaliana beta-fructofuranosidase (ATBFRUCT1) mRNA, complete cds [NM_001202952]	chr3:4533155-4533096
AT3G13950	AT3G13950	integral component of membrane		NM_112249	84.37	86.97	101.14	77.93	68.12	201.7	1011.31	570.58	649.66	408.96	747.16	2.71245	0.000165397	ref|Arabidopsis thaliana uncharacterized protein (AT3G13950) mRNA, complete cds [NM_112249]	NM_112249	NM_112249	At.39316	820608	AT3G13950	hypothetical protein		NP301783	GO:0003674(molecular_function)	Arabidopsis thaliana uncharacterized protein (AT3G13950) mRNA, complete cds [NM_112249]	chr3:4604459-4604518
AT3G14280	AT3G14280	nucleus		NM_112286	127.72	130.87	98.64	116.9	122.82	219.37	449.66	349.07	427.72	321.65	500.62	1.59055	2.84435e-05	ref|Arabidopsis thaliana uncharacterized protein (AT3G14280) mRNA, complete cds [NM_112286]	NM_112286	NM_112286	At.71114	820648	AT3G14280	hypothetical protein		TC381512	GO:0003674(molecular_function)|GO:0008150(biological_process)	Arabidopsis thaliana uncharacterized protein (AT3G14280) mRNA, complete cds [NM_112286]	chr3:4761615-4761556
NCED3	AT3G14440	chloroplast stroma		NM_112304	42.22	33.45	48.36	26.86	58.5	46.73	10.79	29.35	8.98	34.76	19.69	-1.04318	0.0105074	ref|Arabidopsis thaliana 9-cis-epoxycarotenoid dioxygenase NCED3 (NCED3) mRNA, complete cds [NM_112304]	NM_112304	NM_112304	At.26346	820667	NCED3	9-cis-epoxycarotenoid dioxygenase NCED3		TC361201	GO:0006970(response to osmotic stress)|GO:0009414(response to water deprivation)|GO:0009535(chloroplast thylakoid membrane)|GO:0009570(chloroplast stroma)|GO:0009688(abscisic acid biosynthetic process)|GO:0042538(hyperosmotic salinity response)|GO:0045549(9-cis-epoxycarotenoid dioxygenase activity)	Arabidopsis thaliana 9-cis-epoxycarotenoid dioxygenase NCED3 (NCED3) mRNA, complete cds [NM_112304]	chr3:4831797-4831738
AT3G14460	AT3G14460	nucleus		NM_112306	9.53	9.57	9.54	9.21	9.52	9.57	30.03	9.57	9.8	21.09	39.43	1.21197	0.0407679	ref|Arabidopsis thaliana LRR and NB-ARC domain-containing disease resistance protein (AT3G14460) mRNA, complete cds [NM_112306]	NM_112306	NM_112306	At.65087	820669	AT3G14460	LRR and NB-ARC domain-containing disease resistance protein		TC358381	GO:0005524(ATP binding)|GO:0006952(defense response)	Arabidopsis thaliana LRR and NB-ARC domain-containing disease resistance protein (AT3G14460) mRNA, complete cds [NM_112306]	chr3:4852055-4851996
CYP72A8	AT3G14620	integral component of membrane		NM_112323	480.54	418.47	474.64	435.12	424.09	483.84	1907.8	1420.2	1123.8	1168.8	1471.85	1.64746	3.316e-05	ref|Arabidopsis thaliana cytochrome P450, family 72, subfamily A, polypeptide 8 (CYP72A8) mRNA, complete cds [NM_112323]	NM_112323	NM_112323	At.8063	820690	CYP72A8	cytochrome P450, family 72, subfamily A, polypeptide 8		TC364494	GO:0004497(monooxygenase activity)|GO:0005506(iron ion binding)|GO:0007623(circadian rhythm)|GO:0009055(electron carrier activity)|GO:0019825(oxygen binding)|GO:0020037(heme binding)	Arabidopsis thaliana cytochrome P450, family 72, subfamily A, polypeptide 8 (CYP72A8) mRNA, complete cds [NM_112323]	chr3:4916721-4916780
AT3G15356	AT3G15356	cell wall		NM_148726	949.22	819.05	895.6	680.89	417.46	587.91	3155.71	1722.16	2146.88	1501.88	2260.18	1.57317	0.000530681	ref|Arabidopsis thaliana lectin-like protein (AT3G15356) mRNA, complete cds [NM_148726]	NM_148726	NM_148726	At.24886	820768	AT3G15356	lectin-like protein		TC402540	GO:0005488(binding)|GO:0005618(cell wall)|GO:0009817(defense response to fungus, incompatible interaction)|GO:0030246(carbohydrate binding)|GO:0048046(apoplast)	Arabidopsis thaliana lectin-like protein (AT3G15356) mRNA, complete cds [NM_148726]	chr3:5174784-5174725
AT3G15518	AT3G15518	mitochondrion		NM_001125163	24.42	29.54	88.72	40.12	47.47	86.62	332.92	206.18	283.94	170.81	328.2	2.32376	9.98283e-05	ref|Arabidopsis thaliana uncharacterized protein (AT3G15518) mRNA, complete cds [NM_001125163]	NM_001125163	NM_001125163	At.72746	6240745	AT3G15518	hypothetical protein		TC383158	GO:0003674(molecular_function)|GO:0005575(cellular_component)|GO:0008150(biological_process)	Arabidopsis thaliana uncharacterized protein (AT3G15518) mRNA, complete cds [NM_001125163]	chr3:5249493-5249552
AT3G15534	AT3G15534	extracellular region		NM_001125164	9.61	9.76	9.7	9.26	9.4	18.4	33.47	14.01	19.23	33.75	46.47	1.41479	0.00837153	ref|Arabidopsis thaliana uncharacterized protein (AT3G15534) mRNA, complete cds [NM_001125164]	NM_001125164	NM_001125164	At.73309	6240914	AT3G15534	hypothetical protein		TC402953	GO:0003674(molecular_function)|GO:0005575(cellular_component)|GO:0008150(biological_process)	Arabidopsis thaliana uncharacterized protein (AT3G15534) mRNA, complete cds [NM_001125164]	chr3:5259006-5259065
AT3G16150	AT3G16150	cytoplasm		NM_112485	1067.09	1113.86	792.13	841.67	589.19	771.14	197.73	171.34	215.13	153.23	221.4	-2.1692	3.73068e-05	ref|Arabidopsis thaliana Isoaspartyl peptidase/L-asparaginase 2 subunit beta (AT3G16150) mRNA, complete cds [NM_112485]	NM_112485	NM_112485	At.38938	820860	AT3G16150	Isoaspartyl peptidase/L-asparaginase 2 subunit beta		TC389822	GO:0004067(asparaginase activity)|GO:0006516(glycoprotein catabolic process)|GO:0033345(asparagine catabolic process via L-aspartate)|GO:0051604(protein maturation)	Arabidopsis thaliana Isoaspartyl peptidase/L-asparaginase 2 subunit beta (AT3G16150) mRNA, complete cds [NM_112485]	chr3:5472950-5473009
PBP1	AT3G16420	extracellular region		NM_124829	131.28	177.37	275	222.9	249.1	341.38	743.38	551.33	625.93	468.87	803.94	1.45579	0.000142799	ref|Arabidopsis thaliana pinoid-binding protein 1 (PBP1) mRNA, complete cds [NM_124829]	NM_124829	NM_124829	At.29493	835537	PBP1	pinoid-binding protein 1		TC387349	GO:0005509(calcium ion binding)|GO:0005515(protein binding)|GO:0005575(cellular_component)|GO:0009733(response to auxin stimulus)	Arabidopsis thaliana pinoid-binding protein 1 (PBP1) mRNA, complete cds [NM_124829]	chr5:22121817-22121876
AT3G16460	AT3G16460	nucleus		NM_112517	411.55	477.06	445.4	523.61	403.12	461.95	1104.53	942.7	956.77	837.36	1025.66	1.10104	1.05443e-06	ref|Arabidopsis thaliana jacalin-like lectin domain-containing protein (AT3G16460) mRNA, complete cds [NM_112517]	NM_112517	NM_112517	At.24116	820894	AT3G16460	jacalin-like lectin domain-containing protein		TC403825	GO:0005507(copper ion binding)|GO:0005634(nucleus)|GO:0005829(cytosol)|GO:0009409(response to cold)|GO:0009506(plasmodesma)|GO:0016020(membrane)	Arabidopsis thaliana jacalin-like lectin domain-containing protein (AT3G16460) mRNA, complete cds [NM_112517]	chr3:5595603-5595662
AT3G16530	AT3G16530	cell wall		NM_112525	1695.97	1568.82	1382.58	1356.91	1106.46	1577.22	5256.19	3529.53	4078.16	3219.32	4110.1	1.47982	2.45444e-05	ref|Arabidopsis thaliana legume lectin-like protein (AT3G16530) mRNA, complete cds [NM_112525]	NM_112525	NM_112525	At.6162	820901	AT3G16530	legume lectin-like protein		TC403704	GO:0005488(binding)|GO:0005618(cell wall)|GO:0005634(nucleus)|GO:0009505(plant-type cell wall)|GO:0010200(response to chitin)|GO:0030246(carbohydrate binding)|GO:0048046(apoplast)|GO:0050832(defense response to fungus)	Arabidopsis thaliana legume lectin-like protein (AT3G16530) mRNA, complete cds [NM_112525]	chr3:5624725-5624666
AT3G16565	AT3G16565	cytoplasm		NM_148728	26.71	25.02	67.41	30.45	68.06	97.75	162.04	123.92	148.28	143.16	208.82	1.58078	0.000322458	ref|Arabidopsis thaliana putative nucleotide binding protein (AT3G16565) mRNA, complete cds [NM_148728]	NM_148728	NM_148728	At.50991	820906	AT3G16565	putative nucleotide binding protein		NP1646698	GO:0000166(nucleotide binding)|GO:0003676(nucleic acid binding)|GO:0004813(alanine-tRNA ligase activity)|GO:0005524(ATP binding)|GO:0005737(cytoplasm)|GO:0006412(translation)|GO:0006419(alanyl-tRNA aminoacylation)|GO:0016876(ligase activity, forming aminoacyl-tRNA and related compounds)|GO:0043039(tRNA aminoacylation)	Arabidopsis thaliana putative nucleotide binding protein (AT3G16565) mRNA, complete cds [NM_148728]	chr3:5641495-5641349
AT3G16800	AT3G16800	cytoplasm		NM_112554	121.24	115.16	128.42	108.77	114.23	112.29	42.29	58.81	39.35	76.08	58.03	-1.08743	7.58141e-06	ref|Arabidopsis thaliana putative protein phosphatase 2C 41 (AT3G16800) mRNA, complete cds [NM_112554]	NM_112554	NM_112554	At.38836	820933	AT3G16800	putative protein phosphatase 2C 41		TC369168	GO:0003824(catalytic activity)|GO:0004722(protein serine/threonine phosphatase activity)|GO:0005634(nucleus)|GO:0005737(cytoplasm)|GO:0008150(biological_process)	Arabidopsis thaliana putative protein phosphatase 2C 41 (AT3G16800) mRNA, complete cds [NM_112554]	chr3:5721399-5721458
AT3G18250	AT3G18250	endoplasmic reticulum		NM_112709	227.99	243.04	236.47	320.33	211.06	717.73	1993.34	1527.22	2128.13	1558.73	2952.68	2.63951	7.58811e-05	ref|Arabidopsis thaliana Putative membrane lipoprotein (AT3G18250) mRNA, complete cds [NM_112709]	NM_112709	NM_112709	At.49389	821353	AT3G18250	Putative membrane lipoprotein		TC404169	GO:0003674(molecular_function)|GO:0005783(endoplasmic reticulum)|GO:0008150(biological_process)	Arabidopsis thaliana Putative membrane lipoprotein (AT3G18250) mRNA, complete cds [NM_112709]	chr3:6258302-6258243
PMT5	AT3G18830	plasma membrane		NM_112769	826.14	744.65	855.47	1172.15	820.25	1183.56	2513.1	1804.56	1798.63	1544.7	2078.35	1.06086	0.000231635	ref|Arabidopsis thaliana Polyol transporter 5 (PMT5) mRNA, complete cds [NM_112769]	NM_112769	NM_112769	At.6395	821416	PMT5	Polyol transporter 5		TC366174	GO:0005351(sugar:hydrogen symporter activity)|GO:0005354(galactose transmembrane transporter activity)|GO:0005355(glucose transmembrane transporter activity)|GO:0005365(myo-inositol transmembrane transporter activity)|GO:0005886(plasma membrane)|GO:0006810(transport)|GO:0015144(carbohydrate transmembrane transporter activity)|GO:0015145(monosaccharide transmembrane transporter activity)|GO:001514…	Arabidopsis thaliana Polyol transporter 5 (PMT5) mRNA, complete cds [NM_112769]	chr3:6490880-6490821
AT3G19010	AT3G19010	cytoplasm		NM_001203002	638.71	616.29	683.07	751.43	762.04	948.33	1655.04	1318.99	1564.27	1227.3	1697.71	1.02539	3.41523e-05	ref|Arabidopsis thaliana 2-oxoglutarate (2OG) and Fe(II)-dependent oxygenase-like protein (AT3G19010) mRNA, complete cds [NM_001203002]	NM_001203002	NM_001203002	At.20707	821434	AT3G19010	2-oxoglutarate (2OG) and Fe(II)-dependent oxygenase-like protein		TC387042	GO:0005506(iron ion binding)|GO:0009813(flavonoid biosynthetic process)|GO:0016491(oxidoreductase activity)|GO:0045431(flavonol synthase activity)|GO:0055114(oxidation-reduction process)	Arabidopsis thaliana 2-oxoglutarate (2OG) and Fe(II)-dependent oxygenase-like protein (AT3G19010) mRNA, complete cds [NM_001203002]	chr3:6556399-6556340
AT3G19610	AT3G19610			NM_112851	12.8	9.73	9.28	9.07	12.35	15.97	32.59	32.03	46.46	13.73	8.68	1.21092	0.0401287	ref|Arabidopsis thaliana uncharacterized protein (AT3G19610) mRNA, complete cds [NM_112851]	NM_112851	NM_112851	At.53391	821498	AT3G19610	hypothetical protein		NP227086	GO:0003674(molecular_function)|GO:0008150(biological_process)	Arabidopsis thaliana uncharacterized protein (AT3G19610) mRNA, complete cds [NM_112851]	chr3:6812599-6812540
STP4	AT3G19930	plasma membrane		NM_112883	975.59	1097.91	1009.02	947.68	936.44	1109.87	2438.61	1940.43	2099.62	1630.74	2189.11	1.02416	1.60946e-05	ref|Arabidopsis thaliana sugar transport protein 4 (STP4) mRNA, complete cds [NM_112883]	NM_112883	NM_112883	At.187	821531	STP4	sugar transport protein 4		TC363199	GO:0005351(sugar:hydrogen symporter activity)|GO:0005886(plasma membrane)|GO:0005887(integral to plasma membrane)|GO:0008506(sucrose:hydrogen symporter activity)|GO:0015144(carbohydrate transmembrane transporter activity)|GO:0015145(monosaccharide transmembrane transporter activity)|GO:0015770(sucrose transport)|GO:0016020(membrane)	Arabidopsis thaliana sugar transport protein 4 (STP4) mRNA, complete cds [NM_112883]	chr3:6936762-6936821
AT3G20370	AT3G20370	membrane		NM_112928	56.84	58.28	91.34	80.33	61.36	55.59	212.8	181.25	189.81	165.36	210.56	1.51231	8.58899e-07	ref|Arabidopsis thaliana TRAF-like family protein (AT3G20370) mRNA, complete cds [NM_112928]	NM_112928	NM_112928	At.21505	821582	AT3G20370	TRAF-like family protein		TC389226	GO:0003674(molecular_function)|GO:0008150(biological_process)|GO:0009506(plasmodesma)|GO:0016020(membrane)	Arabidopsis thaliana TRAF-like family protein (AT3G20370) mRNA, complete cds [NM_112928]	chr3:7107001-7107060
CYP705A33	AT3G20960	membrane		NM_112988	121.2	158.94	132.44	117.02	111.54	147.38	349.13	258.39	330.79	262.6	306.37	1.19776	6.64565e-06	ref|Arabidopsis thaliana cytochrome P450, family 705, subfamily A, polypeptide 33 (CYP705A33) mRNA, complete cds [NM_112988]	NM_112988	NM_112988	At.38149	821646	CYP705A33	cytochrome P450, family 705, subfamily A, polypeptide 33		TC366617	GO:0004497(monooxygenase activity)|GO:0005506(iron ion binding)|GO:0005575(cellular_component)|GO:0009055(electron carrier activity)|GO:0019825(oxygen binding)|GO:0020037(heme binding)|GO:0055114(oxidation-reduction process)	Arabidopsis thaliana cytochrome P450, family 705, subfamily A, polypeptide 33 (CYP705A33) mRNA, complete cds [NM_112988]	chr3:7346948-7347007
AT3G21080	AT3G21080	integral component of membrane		NM_113002	8.11	14.8	14.84	12.74	15.63	40.37	197.5	140.05	215.94	124.94	215.94	3.33319	9.9236e-06	ref|Arabidopsis thaliana ABC transporter-like protein (AT3G21080) mRNA, complete cds [NM_113002]	NM_113002	NM_113002	At.46821	821660	AT3G21080	ABC transporter-like protein		TC375960	GO:0003674(molecular_function)|GO:0005575(cellular_component)|GO:0008150(biological_process)	Arabidopsis thaliana ABC transporter-like protein (AT3G21080) mRNA, complete cds [NM_113002]	chr3:7388567-7388508
AT3G21420	AT3G21420	cytoplasm		NM_113037	172.47	251.37	202.87	134.57	205.06	167.06	58.47	92.99	79.51	86.25	55.97	-1.33964	0.00022516	ref|Arabidopsis thaliana oxidoreductase, 2OG-Fe(II) oxygenase family protein (AT3G21420) mRNA, complete cds [NM_113037]	NM_113037	NM_113037	At.38063	821696	AT3G21420	oxidoreductase, 2OG-Fe(II) oxygenase family protein		TC370604	GO:0005575(cellular_component)|GO:0008152(metabolic process)|GO:0016491(oxidoreductase activity)	Arabidopsis thaliana oxidoreductase, 2OG-Fe(II) oxygenase family protein (AT3G21420) mRNA, complete cds [NM_113037]	chr3:7543153-7543212
DMP1	AT3G21520	plant-type vacuole membrane		NM_113047	46.84	55.24	79.27	33.85	45.93	90.14	226.43	134.38	186.34	69.79	181.22	1.44713	0.00375421	ref|Arabidopsis thaliana DUF679 domain membrane protein 1 (DMP1) mRNA, complete cds [NM_113047]	NM_113047	NM_113047	At.66548	821706	DMP1	DUF679 domain membrane protein 1		TC366410	GO:0003674(molecular_function)|GO:0005783(endoplasmic reticulum)|GO:0008150(biological_process)|GO:0009705(plant-type vacuole membrane)	Arabidopsis thaliana DUF679 domain membrane protein 1 (DMP1) mRNA, complete cds [NM_113047]	chr3:7582592-7582651
AT3G21660	AT3G21660	nucleus		NM_113061	46.51	57.49	50.37	47.58	32.67	33.99	16.2	18.92	19.14	24.98	18.04	-1.20226	0.000355547	ref|Arabidopsis thaliana UBX domain-containing protein (AT3G21660) mRNA, complete cds [NM_113061]	NM_113061	NM_113061	At.53421	821720	AT3G21660	UBX domain-containing protein		NP2708829	GO:0003674(molecular_function)|GO:0005575(cellular_component)|GO:0008150(biological_process)	Arabidopsis thaliana UBX domain-containing protein (AT3G21660) mRNA, complete cds [NM_113061]	chr3:7624635-7624576
UGT71B6	AT3G21780	intracellular membrane-bounded organelle		NM_113073	52.83	86.91	100.62	79.88	99.7	137.08	433.73	338.89	417.83	294.11	431.44	2.04533	3.00699e-06	ref|Arabidopsis thaliana UDP-glucosyl transferase 71B6 (UGT71B6) mRNA, complete cds [NM_113073]	NM_113073	NM_113073	At.49617	821732	UGT71B6	UDP-glucosyl transferase 71B6		TC368374	GO:0006970(response to osmotic stress)|GO:0008194(UDP-glycosyltransferase activity)|GO:0009651(response to salt stress)|GO:0009737(response to abscisic acid stimulus)|GO:0010294(abscisic acid glucosyltransferase activity)|GO:0016020(membrane)|GO:0016757(transferase activity, transferring glycosyl groups)|GO:0046345(abscisic acid catabolic process)	Arabidopsis thaliana UDP-glucosyl transferase 71B6 (UGT71B6) mRNA, complete cds [NM_113073]	chr3:7675138-7675079
AT3G22160	AT3G22160	nucleus		NM_113113	105.75	108.16	123.96	106.63	141.47	187.12	512.25	341.31	298.93	206.11	323.13	1.38427	0.0017153	ref|Arabidopsis thaliana VQ motif-containing protein (AT3G22160) mRNA, complete cds [NM_113113]	NM_113113	NM_113113	At.42989	821780	AT3G22160	VQ motif-containing protein		TC377568	GO:0003674(molecular_function)|GO:0008150(biological_process)	Arabidopsis thaliana VQ motif-containing protein (AT3G22160) mRNA, complete cds [NM_113113]	chr3:7818112-7818053
PCC1	AT3G22231	membrane		NM_113121	27458.1	21777	41889.1	25251.9	28844.6	43305.6	87347.3	64172.1	71245.8	49779.9	72973.8	1.13703	0.000382718	ref|Arabidopsis thaliana pathogen and circadian controlled 1 (PCC1) mRNA, complete cds [NM_113121]	NM_113121	NM_113121	At.70054	821788	PCC1	pathogen and circadian controlled 1		TC390678	GO:0003674(molecular_function)|GO:0005886(plasma membrane)|GO:0009617(response to bacterium)|GO:0009620(response to fungus)	Arabidopsis thaliana pathogen and circadian controlled 1 (PCC1) mRNA, complete cds [NM_113121]	chr3:7846098-7846039
AT3G22235	AT3G22235	nucleus		NM_180292	1284.08	827.8	2255.67	1114.83	1390.02	2786	7774.48	4880.59	4802.09	3148.96	4991.74	1.6692	0.00118335	ref|Arabidopsis thaliana uncharacterized protein (AT3G22235) mRNA, complete cds [NM_180292]	NM_180292	NM_180292	At.23480	821791	AT3G22235	hypothetical protein		TC386983	GO:0003674(molecular_function)|GO:0008150(biological_process)	Arabidopsis thaliana uncharacterized protein (AT3G22235) mRNA, complete cds [NM_180292]	chr3:7854485-7854426
AT3G22235	AT3G22235	nucleus		NM_001161166	10208.4	6928.97	13909.5	8226.51	9329.72	14832.5	32143.1	23368.2	24993.2	17738.3	24076.9	1.21033	0.000371555	ref|Arabidopsis thaliana uncharacterized protein (AT3G22235) mRNA, complete cds [NM_001161166]	NM_001161166	NM_001161166	At.23480	821791	AT3G22235	hypothetical protein		TC405212	GO:0003674(molecular_function)|GO:0008150(biological_process)	Arabidopsis thaliana uncharacterized protein (AT3G22235) mRNA, complete cds [NM_001161166]	chr3:7855629-7855459
AT3G22240	AT3G22240	integral component of membrane		NM_113122	37000.6	29334.6	51786.5	33341.7	37984.2	58687.3	120830	88571.8	91135.8	70079.8	96795.6	1.17661	0.000260335	ref|Arabidopsis thaliana uncharacterized protein (AT3G22240) mRNA, complete cds [NM_113122]	NM_113122	NM_113122	At.74724	821794	AT3G22240	hypothetical protein		TC387480	GO:0003674(molecular_function)|GO:0008150(biological_process)	Arabidopsis thaliana uncharacterized protein (AT3G22240) mRNA, complete cds [NM_113122]	chr3:7864452-7863799
AT3G22600	AT3G22600	anchored component of membrane		NM_113159	219.54	217.29	352.6	288.33	156.28	796.87	3664.18	1852.45	2071.75	1216.94	3047.65	2.80808	0.000764715	ref|Arabidopsis thaliana bifunctional inhibitor/lipid-transfer protein/seed storage 2S albumin-like protein (AT3G22600) mRNA, complete cds [NM_113159]	NM_113159	NM_113159	At.20064	821832	AT3G22600	bifunctional inhibitor/lipid-transfer protein/seed storage 2S albumin-like protein		TC379167	GO:0006869(lipid transport)|GO:0008289(lipid binding)|GO:0031225(anchored to membrane)	Arabidopsis thaliana bifunctional inhibitor/lipid-transfer protein/seed storage 2S albumin-like protein (AT3G22600) mRNA, complete cds [NM_113159]	chr3:8007156-8007097
AT3G22620	AT3G22620	plasma membrane		NM_113160	19.4	9.68	42.15	29.15	9.72	46.41	289.72	98.9	90.73	101.94	225.77	2.62946	0.00557425	ref|Arabidopsis thaliana bifunctional inhibitor/lipid-transfer protein/seed storage 2S albumin-like protein (AT3G22620) mRNA, complete cds [NM_113160]	NM_113160	NM_113160	At.48695	821833	AT3G22620	bifunctional inhibitor/lipid-transfer protein/seed storage 2S albumin-like protein			GO:0006869(lipid transport)|GO:0008289(lipid binding)|GO:0009941(chloroplast envelope)	Arabidopsis thaliana bifunctional inhibitor/lipid-transfer protein/seed storage 2S albumin-like protein (AT3G22620) mRNA, complete cds [NM_113160]	chr3:8009492-8009551
AT3G22910	AT3G22910	integral component of plasma membrane		NM_113191	72.14	56.28	100.47	92.15	81.33	211.26	1063.61	575.24	383.06	286.3	632.24	2.52363	0.00350513	ref|Arabidopsis thaliana Ca2+transporting ATPase (AT3G22910) mRNA, complete cds [NM_113191]	NM_113191	NM_113191	At.65128	821863	AT3G22910	Ca2+transporting ATPase		TC359258	GO:0005388(calcium-transporting ATPase activity)|GO:0005516(calmodulin binding)|GO:0006754(ATP biosynthetic process)|GO:0006812(cation transport)|GO:0006816(calcium ion transport)|GO:0008152(metabolic process)	Arabidopsis thaliana Ca2+transporting ATPase (AT3G22910) mRNA, complete cds [NM_113191]	chr3:8116413-8116354
RLP37	AT3G23110	integral component of membrane		NM_113212	150.65	127.49	146.11	127.59	127.91	142.7	466.61	287.19	299.53	214.55	264.46	1.16077	0.00179113	ref|Arabidopsis thaliana receptor like protein 37 (RLP37) mRNA, complete cds [NM_113212]	NM_113212	NM_113212	At.65132	821886	RLP37	receptor like protein 37		TC360462	GO:0006952(defense response)|GO:0007165(signal transduction)|GO:0016301(kinase activity)	Arabidopsis thaliana receptor like protein 37 (RLP37) mRNA, complete cds [NM_113212]	chr3:8222438-8222379
RLP38	AT3G23120	integral component of membrane		NM_113213	384.21	245.82	494.93	272.5	315.73	540.58	2805.41	1479.27	1332.9	893.96	1401.13	2.07486	0.00275887	ref|Arabidopsis thaliana receptor like protein 38 (RLP38) mRNA, complete cds [NM_113213]	NM_113213	NM_113213	At.65133	821887	RLP38	receptor like protein 38		TC361010	GO:0006952(defense response)|GO:0007165(signal transduction)|GO:0016301(kinase activity)	Arabidopsis thaliana receptor like protein 38 (RLP38) mRNA, complete cds [NM_113213]	chr3:8227289-8227230
MYB15	AT3G23250	nucleus		NM_001035670	9.01	8.96	20.59	8.84	14.48	35.86	67.72	38.17	51.83	54.22	90.5	1.89266	0.001056	ref|Arabidopsis thaliana myb domain protein 15 (MYB15) mRNA, complete cds [NM_001035670]	NM_001035670	NM_001035670	At.5348	821904	MYB15	myb domain protein 15		TC382328	GO:0003677(DNA binding)|GO:0003700(sequence-specific DNA binding transcription factor activity)|GO:0006355(regulation of transcription, DNA-dependent)|GO:0009651(response to salt stress)|GO:0009723(response to ethylene stimulus)|GO:0009733(response to auxin stimulus)|GO:0009753(response to jasmonic acid stimulus)|GO:0010200(response to chitin)|GO:0046686(response to cadmium ion)	Arabidopsis thaliana myb domain protein 15 (MYB15) mRNA, complete cds [NM_001035670]	chr3:8310613-8310672
AT3G23550	AT3G23550	membrane		NM_113258	68.29	27.82	49.8	28.47	50.96	64.78	344.47	234.43	388.22	296.49	295.33	2.68888	2.04e-06	ref|Arabidopsis thaliana mate efflux domain-containing protein (AT3G23550) mRNA, complete cds [NM_113258]	NM_113258	NM_113258	At.28427	821934	AT3G23550	mate efflux domain-containing protein		TC366685	GO:0005215(transporter activity)|GO:0006855(drug transmembrane transport)|GO:0015238(drug transmembrane transporter activity)|GO:0015297(antiporter activity)|GO:0016020(membrane)|GO:0055085(transmembrane transport)	Arabidopsis thaliana mate efflux domain-containing protein (AT3G23550) mRNA, complete cds [NM_113258]	chr3:8448393-8448334
AT3G24090	AT3G24090	cytoplasm		NM_113314	30.92	32.65	43.41	26	49.12	51.62	119.43	91.83	78.37	70.15	119.63	1.29951	0.000395676	ref|Arabidopsis thaliana putative glucosamine-fructose-6-phosphate aminotransferase (AT3G24090) mRNA, complete cds [NM_113314]	NM_113314	NM_113314	At.70745	821995	AT3G24090	putative glucosamine-fructose-6-phosphate aminotransferase		NP226995	GO:0004360(glutamine-fructose-6-phosphate transaminase (isomerizing) activity)|GO:0005529(sugar binding)|GO:0005829(cytosol)|GO:0005975(carbohydrate metabolic process)|GO:0008152(metabolic process)|GO:0008483(transaminase activity)|GO:0016051(carbohydrate biosynthetic process)	Arabidopsis thaliana putative glucosamine-fructose-6-phosphate aminotransferase (AT3G24090) mRNA, complete cds [NM_113314]	chr3:8700654-8700595
AT3G24460	AT3G24460	integral component of membrane		NM_113353	309.9	252.05	217.07	143.04	104.08	124.79	66.3	91.46	49.97	66.81	36.53	-1.62445	0.00718369	ref|Arabidopsis thaliana Serinc-domain containing serine and sphingolipid biosynthesis protein (AT3G24460) mRNA, complete cds [NM_113353]	NM_113353	NM_113353	At.45826	822036	AT3G24460	Serinc-domain containing serine and sphingolipid biosynthesis protein		TC364542	GO:0016020(membrane)	Arabidopsis thaliana Serinc-domain containing serine and sphingolipid biosynthesis protein (AT3G24460) mRNA, complete cds [NM_113353]	chr3:8886165-8886106
HSFC1	AT3G24520	nucleus		EG418394	128.54	78.53	120.98	69.8	121.8	95.9	44.09	59.28	18.48	52.51	34.1	-1.29907	0.00110849	gb|AYAKP52TF pooled cDNA populations Arabidopsis thaliana cDNA, mRNA sequence [EG418394]		EG418394	At.73128	822047	HSFC1	heat stress transcription factor C-1		TC375603	GO:0003677(DNA binding)|GO:0003700(sequence-specific DNA binding transcription factor activity)|GO:0005634(nucleus)|GO:0006355(regulation of transcription, DNA-dependent)	AYAKP52TF pooled cDNA populations Arabidopsis thaliana cDNA, mRNA sequence [EG418394]	chr3:8941333-8941274
HSFC1	AT3G24520	nucleus		NM_113363	471.58	396.57	358.93	383.06	308.5	290.78	188.32	246.92	162.4	197.7	122.14	-1.00488	0.000493375	ref|Arabidopsis thaliana heat stress transcription factor C-1 (HSFC1) mRNA, complete cds [NM_113363]	NM_113363	NM_113363	At.25607	822047	HSFC1	heat stress transcription factor C-1		TC377323	GO:0003677(DNA binding)|GO:0003700(sequence-specific DNA binding transcription factor activity)|GO:0005634(nucleus)|GO:0006355(regulation of transcription, DNA-dependent)	Arabidopsis thaliana heat stress transcription factor C-1 (HSFC1) mRNA, complete cds [NM_113363]	chr3:8942058-8942117
RLP39	AT3G24900			NM_113402	16.98	24.46	21.27	13.22	21.87	26.68	93.19	53.52	62.01	28.98	63.09	1.53588	0.00257875	ref|Arabidopsis thaliana receptor like protein 39 (RLP39) mRNA, complete cds [NM_113402]	NM_113402	NM_113402	At.65151	822088	RLP39	receptor like protein 39		TC360031	GO:0006952(defense response)|GO:0007165(signal transduction)	Arabidopsis thaliana receptor like protein 39 (RLP39) mRNA, complete cds [NM_113402]	chr3:9099831-9099772
RLP40	AT3G24982	chloroplast		NM_113404	28.9	41.22	47.5	33.95	18.18	42.17	153.59	82.66	82.68	86.6	127.37	1.59338	0.000626614	ref|Arabidopsis thaliana receptor like protein 40 (RLP40) mRNA, complete cds [NM_113404]	NM_113404	NM_113404	At.74134	822091	RLP40	receptor like protein 40		TC376706	GO:0007165(signal transduction)	Arabidopsis thaliana receptor like protein 40 (RLP40) mRNA, complete cds [NM_113404]	chr3:9106222-9106163
RLP41	AT3G25010			NM_113405	113.69	111.22	215.53	108.69	90.66	248.93	1647.72	865.48	804.89	572.94	1090.28	2.74976	0.000676509	ref|Arabidopsis thaliana receptor like protein 41 (RLP41) mRNA, complete cds [NM_113405]	NM_113405	NM_113405	At.37445	822092	RLP41	receptor like protein 41		TC360056	GO:0006952(defense response)|GO:0007165(signal transduction)|GO:0016301(kinase activity)	Arabidopsis thaliana receptor like protein 41 (RLP41) mRNA, complete cds [NM_113405]	chr3:9110283-9110224
RLP42	AT3G25020	extracellular region		NM_113406	130.77	141.26	213.38	110.87	120.04	228.39	1106.46	569.72	648.55	493.51	783.93	2.19396	0.000320236	ref|Arabidopsis thaliana receptor like protein 42 (RLP42) mRNA, complete cds [NM_113406]	NM_113406	NM_113406	At.65152	822093	RLP42	receptor like protein 42		TC359980	GO:0006952(defense response)|GO:0007165(signal transduction)	Arabidopsis thaliana receptor like protein 42 (RLP42) mRNA, complete cds [NM_113406]	chr3:9117471-9117412
CYP82G1	AT3G25180	chloroplast		NM_113423	13.03	10.24	20.74	15.7	24.14	43.87	130.98	36.04	50.68	66.3	117.83	1.91664	0.00886897	ref|Arabidopsis thaliana cytochrome P450, family 82, subfamily G, polypeptide 1 (CYP82G1) mRNA, complete cds [NM_113423]	NM_113423	NM_113423	At.37412	822110	CYP82G1	cytochrome P450, family 82, subfamily G, polypeptide 1		TC367008	GO:0019825(oxygen binding)|GO:0046246(terpene biosynthetic process)|GO:0097007(4,8,12-trimethyltrideca-1,3,7,11-tetraene synthase activity)|GO:0097008((3E)-4,8-dimethyl-1,3,7-nonatriene synthase activity)	Arabidopsis thaliana cytochrome P450, family 82, subfamily G, polypeptide 1 (CYP82G1) mRNA, complete cds [NM_113423]	chr3:9167509-9167450
AT3G25610	AT3G25610	trans-Golgi network		NM_113459	94.57	101.96	98.05	120.8	75.79	114.86	472.6	273.42	310.32	212	380.96	1.70743	0.000355799	ref|Arabidopsis thaliana phospholipid-transporting ATPase 10 (AT3G25610) mRNA, complete cds [NM_113459]	NM_113459	NM_113459	At.49391	822148	AT3G25610	phospholipid-transporting ATPase 10		TC358661	GO:0005886(plasma membrane)|GO:0006754(ATP biosynthetic process)|GO:0015662(ATPase activity, coupled to transmembrane movement of ions, phosphorylative mechanism)|GO:0015914(phospholipid transport)	Arabidopsis thaliana phospholipid-transporting ATPase 10 (AT3G25610) mRNA, complete cds [NM_113459]	chr3:9309175-9309116
NIMIN-2	AT3G25882	nucleus		NM_148752	433.62	312.57	729.56	501.92	444.65	955.77	4009.83	2305.99	2080.74	1050.61	2318.16	2.0633	0.00289046	ref|Arabidopsis thaliana NIM1-interacting 2 protein (NIMIN-2) mRNA, complete cds [NM_148752]	NM_148752	NM_148752	At.6314	822184	NIMIN-2	NIM1-interacting 2 protein		TC386946	GO:0005515(protein binding)|GO:0005575(cellular_component)|GO:0008150(biological_process)	Arabidopsis thaliana NIM1-interacting 2 protein (NIMIN-2) mRNA, complete cds [NM_148752]	chr3:9470588-9470529
CYP71B23	AT3G26210	integral component of membrane		NM_113528	195.67	169.88	229.66	168.05	175.38	303.08	1482.02	909.71	980.92	676.36	1106.79	2.31689	8.36122e-05	ref|Arabidopsis thaliana cytochrome P450 71B23 (CYP71B23) mRNA, complete cds [NM_113528]	NM_113528	NM_113528	At.37251	822222	CYP71B23	cytochrome P450 71B23		TC367526	GO:0004497(monooxygenase activity)|GO:0005506(iron ion binding)|GO:0009055(electron carrier activity)|GO:0019825(oxygen binding)|GO:0020037(heme binding)|GO:0055114(oxidation-reduction process)	Arabidopsis thaliana cytochrome P450 71B23 (CYP71B23) mRNA, complete cds [NM_113528]	chr3:9593395-9593336
CYP71B3	AT3G26220	integral component of membrane		NM_113529	176.78	209.87	173.95	185.9	156.72	220.99	705.98	514.7	510.18	345.58	440.97	1.42606	0.00025915	ref|Arabidopsis thaliana cytochrome P450 71B3 (CYP71B3) mRNA, complete cds [NM_113529]	NM_113529	NM_113529	At.19810	822223	CYP71B3	cytochrome P450 71B3		TC366565	GO:0004497(monooxygenase activity)|GO:0005506(iron ion binding)|GO:0009055(electron carrier activity)|GO:0019825(oxygen binding)|GO:0020037(heme binding)|GO:0055114(oxidation-reduction process)	Arabidopsis thaliana cytochrome P450 71B3 (CYP71B3) mRNA, complete cds [NM_113529]	chr3:9596536-9596477
AT3G26440	AT3G26440	Golgi apparatus		NM_001203052	76.79	86.49	80.62	73.89	61.15	118.44	598.64	388.94	474.26	332.35	573.84	2.5143	1.6825e-05	ref|Arabidopsis thaliana uncharacterized protein (AT3G26440) mRNA, complete cds [NM_001203052]	NM_001203052	NM_001203052	At.21513	822248	AT3G26440	hypothetical protein		TC392625	GO:0003674(molecular_function)|GO:0005575(cellular_component)|GO:0008150(biological_process)	Arabidopsis thaliana uncharacterized protein (AT3G26440) mRNA, complete cds [NM_001203052]	chr3:9679649-9679708
AT3G26440	AT3G26440	Golgi apparatus		NM_001035694	24.69	9.59	9.34	25.55	15.5	12.39	64.29	57.35	60.53	34.82	46.64	1.7046	0.000149321	ref|Arabidopsis thaliana uncharacterized protein (AT3G26440) mRNA, complete cds [NM_001035694]	NM_001035694	NM_001035694	At.21513	822248	AT3G26440	hypothetical protein		TC392625	GO:0003674(molecular_function)|GO:0005575(cellular_component)|GO:0008150(biological_process)	Arabidopsis thaliana uncharacterized protein (AT3G26440) mRNA, complete cds [NM_001035694]	chr3:9677747-9677804
AT3G26470	AT3G26470	mitochondrion		NM_113554	67.96	86.73	48.38	59.16	56.85	77.97	373.25	215.94	360.27	227.6	442	2.2908	0.000123808	ref|Arabidopsis thaliana RPW8 domain-containing powdery mildew resistance protein (AT3G26470) mRNA, complete cds [NM_113554]	NM_113554	NM_113554	At.20655	822252	AT3G26470	RPW8 domain-containing powdery mildew resistance protein		TC391880	GO:0003674(molecular_function)|GO:0005575(cellular_component)|GO:0008150(biological_process)	Arabidopsis thaliana RPW8 domain-containing powdery mildew resistance protein (AT3G26470) mRNA, complete cds [NM_113554]	chr3:9686917-9686976
PIRL2	AT3G26500	cellular_component		NM_113557	20.26	24.01	42.16	29.3	42.71	69.15	291.71	196.13	232.65	150.19	274.29	2.59384	2.82442e-05	ref|Arabidopsis thaliana plant intracellular ras group-related LRR 2 (PIRL2) mRNA, complete cds [NM_113557]	NM_113557	NM_113557	At.37205	822257	PIRL2	plant intracellular ras group-related LRR 2		TC367326	GO:0005575(cellular_component)|GO:0008150(biological_process)	Arabidopsis thaliana plant intracellular ras group-related LRR 2 (PIRL2) mRNA, complete cds [NM_113557]	chr3:9708264-9708205
PAD3	AT3G26830	intracellular membrane-bounded organelle		NM_113595	47.21	71.95	194.45	17.91	37.21	143.89	1207.17	619.59	529.06	337.52	905.04	3.07442	0.00149535	ref|Arabidopsis thaliana cytochrome P450 71B15 (PAD3) mRNA, complete cds [NM_113595]	NM_113595	NM_113595	At.6033	822298	PAD3	cytochrome P450 71B15		TC385502	GO:0004497(monooxygenase activity)|GO:0005783(endoplasmic reticulum)|GO:0005792(microsome)|GO:0006952(defense response)|GO:0009617(response to bacterium)|GO:0009700(indole phytoalexin biosynthetic process)|GO:0009737(response to abscisic acid stimulus)|GO:0010112(regulation of systemic acquired resistance)|GO:0010120(camalexin biosynthetic process)|GO:0010298(dihydrocamalexic acid decarboxylase a…	Arabidopsis thaliana cytochrome P450 71B15 (PAD3) mRNA, complete cds [NM_113595]	chr3:9889472-9889531
AT3G26960	AT3G26960	extracellular region		NM_113610	2838.81	2987.22	2642.96	3593.32	2794.42	2951.07	1422.77	1534.38	1400.68	1304.17	991.35	-1.15732	5.04702e-06	ref|Arabidopsis thaliana pollen Ole e 1 allergen and extensin family protein (AT3G26960) mRNA, complete cds [NM_113610]	NM_113610	NM_113610	At.37127	822314	AT3G26960	pollen Ole e 1 allergen and extensin family protein		TC378093	GO:0003674(molecular_function)|GO:0008150(biological_process)	Arabidopsis thaliana pollen Ole e 1 allergen and extensin family protein (AT3G26960) mRNA, complete cds [NM_113610]	chr3:9944915-9944856
AT3G27410	AT3G27410	anchored component of membrane		BX825795	14.28	8.89	8.8	22.56	19.94	26.96	46.29	34.81	39.39	47.37	63.98	1.45568	0.000526602	gb|Arabidopsis thaliana Full-length cDNA Complete sequence from clone GSLTSIL62ZG12 of Silique of strain col-0 of Arabidopsis thaliana (thale cress) [BX825795]		BX825795	At.49631	822362	AT3G27410	hypothetical protein			GO:0003674(molecular_function)|GO:0008150(biological_process)|GO:0031225(anchored to membrane)	Arabidopsis thaliana Full-length cDNA Complete sequence from clone GSLTSIL62ZG12 of Silique of strain col-0 of Arabidopsis thaliana (thale cress) [BX825795]	chr3:010145551-010145610
PMZ	AT3G28210	nucleus		NM_113740	10.03	10.29	11.66	9.83	26.22	30.54	450.65	147.86	190.45	107.99	453.78	4.03948	0.00479033	ref|Arabidopsis thaliana zinc finger AN1 domain-containing stress-associated protein 12 (PMZ) mRNA, complete cds [NM_113740]	NM_113740	NM_113740	At.5800	822447	PMZ	zinc finger AN1 domain-containing stress-associated protein 12		TC378354	GO:0008270(zinc ion binding)|GO:0009737(response to abscisic acid stimulus)|GO:0010200(response to chitin)	Arabidopsis thaliana zinc finger AN1 domain-containing stress-associated protein 12 (PMZ) mRNA, complete cds [NM_113740]	chr3:10521128-10521187
GATL10	AT3G28340	Golgi membrane		NM_113753	46.04	39.04	67.37	73.8	57.69	96.96	190.35	127.98	157.95	99.07	205.31	1.29832	0.00123267	ref|Arabidopsis thaliana putative galacturonosyltransferase-like 10 (GATL10) mRNA, complete cds [NM_113753]	NM_113753	NM_113753	At.42818	822462	GATL10	putative galacturonosyltransferase-like 10		TC381202	GO:0006979(response to oxidative stress)|GO:0016051(carbohydrate biosynthetic process)|GO:0016758(transferase activity, transferring hexosyl groups)|GO:0047262(polygalacturonate 4-alpha-galacturonosyltransferase activity)	Arabidopsis thaliana putative galacturonosyltransferase-like 10 (GATL10) mRNA, complete cds [NM_113753]	chr3:10589269-10589210
AT3G28500	AT3G28500	cytosolic ribosome		NM_113770	420.96	302.96	281.06	318.16	224.03	248.03	113.04	88.22	104.04	119.7	94.14	-1.52691	0.00016126	ref|Arabidopsis thaliana 60S acidic ribosomal protein P2-3 (AT3G28500) mRNA, complete cds [NM_113770]	NM_113770	NM_113770	At.6781	822480	AT3G28500	60S acidic ribosomal protein P2-3		TC399709	GO:0003735(structural constituent of ribosome)|GO:0005829(cytosol)|GO:0005840(ribosome)|GO:0005886(plasma membrane)|GO:0006414(translational elongation)|GO:0022626(cytosolic ribosome)	Arabidopsis thaliana 60S acidic ribosomal protein P2-3 (AT3G28500) mRNA, complete cds [NM_113770]	chr3:10682491-10682550
AT3G28510	AT3G28510	endoplasmic reticulum		NM_113771	52.18	161.42	228.51	52.18	86.11	302.17	1955.23	1014.66	663.86	498.65	1143.2	2.84259	0.00365492	ref|Arabidopsis thaliana AAA-type ATPase family protein (AT3G28510) mRNA, complete cds [NM_113771]	NM_113771	NM_113771	At.42784	822481	AT3G28510	AAA-type ATPase family protein		TC364263	GO:0000166(nucleotide binding)|GO:0005524(ATP binding)|GO:0016887(ATPase activity)|GO:0017111(nucleoside-triphosphatase activity)	Arabidopsis thaliana AAA-type ATPase family protein (AT3G28510) mRNA, complete cds [NM_113771]	chr3:10687167-10687226
AT3G28540	AT3G28540	plasma membrane		NM_113774	1449.96	1702.76	1755.97	1576.57	1697.25	2553.68	11923.5	8271.26	6302.82	5316.11	7857.78	2.14865	0.000219333	ref|Arabidopsis thaliana AAA-type ATPase family protein (AT3G28540) mRNA, complete cds [NM_113774]	NM_113774	NM_113774	At.42777	822484	AT3G28540	AAA-type ATPase family protein		TC367196	GO:0000166(nucleotide binding)|GO:0005524(ATP binding)|GO:0016887(ATPase activity)|GO:0017111(nucleoside-triphosphatase activity)	Arabidopsis thaliana AAA-type ATPase family protein (AT3G28540) mRNA, complete cds [NM_113774]	chr3:10695940-10695999
AT3G28540	AT3G28540	plasma membrane		NM_001035712	537.59	619.85	704.73	597.39	585.46	1002.47	4395.93	2879.5	2352.55	2244.16	2854.24	2.12634	0.00012745	ref|Arabidopsis thaliana AAA-type ATPase family protein (AT3G28540) mRNA, complete cds [NM_001035712]	NM_001035712	NM_001035712	At.42777	822484	AT3G28540	AAA-type ATPase family protein		TC380372	GO:0000166(nucleotide binding)|GO:0005524(ATP binding)|GO:0016887(ATPase activity)|GO:0017111(nucleoside-triphosphatase activity)	Arabidopsis thaliana AAA-type ATPase family protein (AT3G28540) mRNA, complete cds [NM_001035712]	chr3:10695659-10695718
AT3G28580	AT3G28580	integral component of membrane		NM_113778	10.56	10.81	39.86	9.74	10.03	42.82	252.27	124.69	140.56	105.44	256.14	3.09082	0.000613586	ref|Arabidopsis thaliana AAA-type ATPase family protein (AT3G28580) mRNA, complete cds [NM_113778]	NM_113778	NM_113778	At.42770	822488	AT3G28580	AAA-type ATPase family protein		TC365247	GO:0000166(nucleotide binding)|GO:0005524(ATP binding)|GO:0005783(endoplasmic reticulum)|GO:0009737(response to abscisic acid stimulus)|GO:0016887(ATPase activity)|GO:0017111(nucleoside-triphosphatase activity)	Arabidopsis thaliana AAA-type ATPase family protein (AT3G28580) mRNA, complete cds [NM_113778]	chr3:10717033-10717092
RLP43	AT3G28890	plasma membrane		NM_113810	43.79	44.29	41.57	181.84	42.78	66.05	235.26	168.97	147.13	117.77	148.04	1.22218	0.0140754	ref|Arabidopsis thaliana receptor like protein 43 (RLP43) mRNA, complete cds [NM_113810]	NM_113810	NM_113810	At.42708	822523	RLP43	receptor like protein 43		TC361986	GO:0007165(signal transduction)|GO:0016301(kinase activity)	Arabidopsis thaliana receptor like protein 43 (RLP43) mRNA, complete cds [NM_113810]	chr3:10896765-10896706
AT3G28940	AT3G28940	chloroplast		NM_113815	2844.55	2804.5	3291	2983.57	2971.45	3815.13	7512.64	5278.84	6583.94	5458.08	7235.73	1.0404	4.0184e-05	ref|Arabidopsis thaliana AIG2-like protein (AT3G28940) mRNA, complete cds [NM_113815]	NM_113815	NM_113815	At.24324	822530	AT3G28940	AIG2-like protein		TC403845	GO:0003674(molecular_function)|GO:0005829(cytosol)|GO:0005886(plasma membrane)|GO:0009507(chloroplast)|GO:0009617(response to bacterium)	Arabidopsis thaliana AIG2-like protein (AT3G28940) mRNA, complete cds [NM_113815]	chr3:10968543-10968409
AT3G29000	AT3G29000	plasma membrane		NM_113821	10.44	10.62	42.28	26.03	20.17	54.57	95.81	59.81	70.79	57.95	111.57	1.53362	0.00243604	ref|Arabidopsis thaliana putative calcium-binding protein CML30 (AT3G29000) mRNA, complete cds [NM_113821]	NM_113821	NM_113821	At.50235	822540	AT3G29000	putative calcium-binding protein CML30		TC385191	GO:0005509(calcium ion binding)|GO:0008150(biological_process)	Arabidopsis thaliana putative calcium-binding protein CML30 (AT3G29000) mRNA, complete cds [NM_113821]	chr3:11006253-11006312
AT3G29250	AT3G29250	extracellular region		NM_001125265	17.7	8.49	20.11	33.96	31.82	24.27	243.66	138.56	209.91	95.9	255.2	3.05333	0.00023135	ref|Arabidopsis thaliana Rossmann-fold NAD(P)-binding domain-containing protein (AT3G29250) mRNA, complete cds [NM_001125265]	NM_001125265	NM_001125265	At.47881	822580	AT3G29250	Rossmann-fold NAD(P)-binding domain-containing protein		TC390696	GO:0005507(copper ion binding)|GO:0005575(cellular_component)|GO:0008152(metabolic process)|GO:0016491(oxidoreductase activity)|GO:0055114(oxidation-reduction process)	Arabidopsis thaliana Rossmann-fold NAD(P)-binding domain-containing protein (AT3G29250) mRNA, complete cds [NM_001125265]	chr3:11193959-11193900
AT3G29370	AT3G29370	cellular_component		NM_113862	99.82	121.97	116.4	104.32	234.63	178.28	18.11	38.64	25.35	80.09	56.07	-1.70755	0.00422634	ref|Arabidopsis thaliana uncharacterized protein (AT3G29370) mRNA, complete cds [NM_113862]	NM_113862	NM_113862	At.36929	822596	AT3G29370	hypothetical protein		TC387482	GO:0003674(molecular_function)|GO:0005575(cellular_component)|GO:0008150(biological_process)	Arabidopsis thaliana uncharacterized protein (AT3G29370) mRNA, complete cds [NM_113862]	chr3:11278855-11278914
AT5MAT	AT3G29590	cytoplasm		NM_113880	11.01	10.83	42.94	70.58	22.58	23.76	69.45	90.52	37.09	85.95	86.16	1.28576	0.0110523	ref|Arabidopsis thaliana HXXXD-type acyl-transferase-like protein (AT5MAT) mRNA, complete cds [NM_113880]	NM_113880	NM_113880	At.49635	822623	AT5MAT	HXXXD-type acyl-transferase-like protein		TC369594	GO:0005575(cellular_component)|GO:0009718(anthocyanin biosynthetic process)|GO:0016740(transferase activity)|GO:0050736(O-malonyltransferase activity)	Arabidopsis thaliana HXXXD-type acyl-transferase-like protein (AT5MAT) mRNA, complete cds [NM_113880]	chr3:11399079-11399020
AT3G29670	AT3G29670	cytoplasm		NM_113889	228.51	212.8	204.58	102.59	171.34	170.37	70.75	79.95	82.3	104.54	99.7	-1.05505	0.00158576	ref|Arabidopsis thaliana HXXXD-type acyl-transferase-like protein (AT3G29670) mRNA, complete cds [NM_113889]	NM_113889	NM_113889	At.36882	822645	AT3G29670	HXXXD-type acyl-transferase-like protein		TC367893	GO:0005575(cellular_component)|GO:0016740(transferase activity)|GO:0050736(O-malonyltransferase activity)	Arabidopsis thaliana HXXXD-type acyl-transferase-like protein (AT3G29670) mRNA, complete cds [NM_113889]	chr3:11529224-11529283
AT3G30840	AT3G30840	cellular_component		NM_113988	89.19	100.95	81.76	85.41	81.21	89.97	213.03	170.57	176.89	139.16	226.85	1.07295	8.91082e-05	ref|Arabidopsis thaliana uncharacterized protein (AT3G30840) mRNA, complete cds [NM_113988]	NM_113988	NM_113988	At.53606	822861	AT3G30840	hypothetical protein		NP2708097	GO:0003674(molecular_function)|GO:0005575(cellular_component)|GO:0008150(biological_process)	Arabidopsis thaliana uncharacterized protein (AT3G30840) mRNA, complete cds [NM_113988]	chr3:12588513-12588454
NIT2	AT3G44300	cytosol		NM_114298	134.82	155.35	159.52	420.9	185.76	233.42	2190.72	1043.18	1339.14	809.62	1434.54	2.6651	0.000498995	ref|Arabidopsis thaliana nitrilase 2 (NIT2) mRNA, complete cds [NM_114298]	NM_114298	NM_114298	At.5404	823555	NIT2	nitrilase 2		TC370491	GO:0000257(nitrilase activity)|GO:0005829(cytosol)|GO:0009617(response to bacterium)|GO:0009684(indoleacetic acid biosynthetic process)|GO:0046686(response to cadmium ion)|GO:0080061(indole-3-acetonitrile nitrilase activity)|GO:0080109(indole-3-acetonitrile nitrile hydratase activity)	Arabidopsis thaliana nitrilase 2 (NIT2) mRNA, complete cds [NM_114298]	chr3:15985151-15985210
NAC061	AT3G44350	nucleus		NM_001125299	9.26	13.69	19.54	20.29	25.8	31.6	98.93	69.1	45.26	41.55	64.68	1.67374	0.00168651	ref|Arabidopsis thaliana putative NAC domain-containing protein 61 (NAC061) mRNA, complete cds [NM_001125299]	NM_001125299	NM_001125299	At.49394	823560	NAC061	putative NAC domain-containing protein 61		TC381641	GO:0003700(sequence-specific DNA binding transcription factor activity)|GO:0005575(cellular_component)|GO:0006355(regulation of transcription, DNA-dependent)|GO:0007275(multicellular organismal development)|GO:0010200(response to chitin)	Arabidopsis thaliana putative NAC domain-containing protein 61 (NAC061) mRNA, complete cds [NM_001125299]	chr3:16022909-16022850
AT3G44970	AT3G44970			NM_114366	92.05	114.47	86.83	115.76	87.18	107.17	279.77	280.31	286.03	235.98	219.64	1.37213	9.70477e-07	ref|Arabidopsis thaliana cytochrome P450 family protein (AT3G44970) mRNA, complete cds [NM_114366]	NM_114366	NM_114366	At.53744	823632	AT3G44970	cytochrome P450 family protein		NP211107	GO:0004497(monooxygenase activity)|GO:0005506(iron ion binding)|GO:0009055(electron carrier activity)|GO:0019825(oxygen binding)|GO:0020037(heme binding)	Arabidopsis thaliana cytochrome P450 family protein (AT3G44970) mRNA, complete cds [NM_114366]	chr3:16434731-16434790
XTR8	AT3G44990	apoplast		NM_114368	7864.62	7964.13	8141.88	10732	7939.1	7357.19	2496.42	5329.39	3023.3	4230.89	1733.98	-1.3092	0.000145048	ref|Arabidopsis thaliana xyloglucan:xyloglucosyl transferase (XTR8) mRNA, complete cds [NM_114368]	NM_114368	NM_114368	At.20372	823634	XTR8	xyloglucan:xyloglucosyl transferase		TC385018	GO:0005618(cell wall)|GO:0016762(xyloglucan:xyloglucosyl transferase activity)|GO:0016798(hydrolase activity, acting on glycosyl bonds)|GO:0042546(cell wall biogenesis)|GO:0048046(apoplast)	Arabidopsis thaliana xyloglucan:xyloglucosyl transferase (XTR8) mRNA, complete cds [NM_114368]	chr3:16447368-16447309
LAS1	AT3G45130	nucleus		NM_114382	20.71	27.78	18.42	18.47	18.65	25.39	54.75	34.46	45.87	39.05	44.44	1.01907	0.000164989	ref|Arabidopsis thaliana lanosterol synthase 1 (LAS1) mRNA, complete cds [NM_114382]	NM_114382	NM_114382	At.36069	823649	LAS1	lanosterol synthase 1		NP174532	GO:0000250(lanosterol synthase activity)|GO:0005575(cellular_component)|GO:0019745(pentacyclic triterpenoid biosynthetic process)	Arabidopsis thaliana lanosterol synthase 1 (LAS1) mRNA, complete cds [NM_114382]	chr3:16515114-16515055
MLO3	AT3G45290	nucleus		NM_114398	168.65	184.38	194.27	130.18	204.76	234.03	515.44	379.07	411.28	343.3	482.97	1.1966	4.58981e-05	ref|Arabidopsis thaliana MLO-like protein 3 (MLO3) mRNA, complete cds [NM_114398]	NM_114398	NM_114398	At.1105	823667	MLO3	MLO-like protein 3		NP175580	GO:0005516(calmodulin binding)|GO:0005886(plasma membrane)|GO:0006952(defense response)|GO:0008219(cell death)|GO:0016021(integral to membrane)	Arabidopsis thaliana MLO-like protein 3 (MLO3) mRNA, complete cds [NM_114398]	chr3:16621292-16621351
AT3G45410	AT3G45410	plasma membrane		NM_114410	47.86	46.77	41.59	36.93	44.49	47.1	164.16	138.84	156.5	109.57	172.62	1.74927	3.1621e-06	ref|Arabidopsis thaliana concanavalin A-like lectin kinase-like protein (AT3G45410) mRNA, complete cds [NM_114410]	NM_114410	NM_114410	At.47003	823679	AT3G45410	concanavalin A-like lectin kinase-like protein		TC362829	GO:0004674(protein serine/threonine kinase activity)|GO:0004675(transmembrane receptor protein serine/threonine kinase activity)|GO:0005886(plasma membrane)|GO:0007178(transmembrane receptor protein serine/threonine kinase signaling pathway)|GO:0016301(kinase activity)|GO:0046777(protein autophosphorylation)|GO:0071369(cellular response to ethylene stimulus)|GO:0071472(cellular response to salt s…	Arabidopsis thaliana concanavalin A-like lectin kinase-like protein (AT3G45410) mRNA, complete cds [NM_114410]	chr3:16654093-16654034
SEN1	AT3G45590	tRNA-intron endonuclease complex		NM_119743	720.35	1143.88	828.09	359.74	915.86	960.46	262.32	276.54	449.17	236.82	167.42	-1.56064	0.00211774	ref|Arabidopsis thaliana senescence-associated protein DIN1 (SEN1) mRNA, complete cds [NM_119743]	NM_119743	NM_119743	At.24896	829730	SEN1	senescence-associated protein DIN1		TC376881	GO:0003674(molecular_function)|GO:0006979(response to oxidative stress)|GO:0007568(aging)|GO:0009611(response to wounding)|GO:0009753(response to jasmonic acid stimulus)	Arabidopsis thaliana senescence-associated protein DIN1 (SEN1) mRNA, complete cds [NM_119743]	chr4:16945187-16945338
AT3G45620	AT3G45620	Cul4-RING E3 ubiquitin ligase complex		NM_114431	1057.92	1031.11	1255.44	1098.18	1119.7	1489.08	3194.1	2393.46	2439.94	1863.44	2917.36	1.12413	0.000148615	ref|Arabidopsis thaliana transducin/WD40 domain-containing protein (AT3G45620) mRNA, complete cds [NM_114431]	NM_114431	NM_114431	At.36007	823704	AT3G45620	transducin/WD40 domain-containing protein		TC366586	GO:0000166(nucleotide binding)|GO:0005515(protein binding)|GO:0008150(biological_process)|GO:0080008(CUL4 RING ubiquitin ligase complex)	Arabidopsis thaliana transducin/WD40 domain-containing protein (AT3G45620) mRNA, complete cds [NM_114431]	chr3:16747901-16747960
CRK4	AT3G45860	plasma membrane		NM_114455	755.63	707.72	752.95	592.36	662.19	1076.78	5056.66	2865.36	2998.32	2426.34	3754.51	2.17394	0.000143505	ref|Arabidopsis thaliana cysteine-rich receptor-like protein kinase 4 (CRK4) mRNA, complete cds [NM_114455]	NM_114455	NM_114455	At.35982	823729	CRK4	cysteine-rich receptor-like protein kinase 4		TC362615	GO:0006952(defense response)|GO:0009751(response to salicylic acid stimulus)|GO:0012501(programmed cell death)|GO:0016301(kinase activity)|GO:0042742(defense response to bacterium)	Arabidopsis thaliana cysteine-rich receptor-like protein kinase 4 (CRK4) mRNA, complete cds [NM_114455]	chr3:16863497-16863438
EXLA3	AT3G45960	cytosol		NM_114465	33.02	32.25	56.22	89.37	98.62	102.22	10.27	14.26	28.09	43.76	20.96	-1.54786	0.0172651	ref|Arabidopsis thaliana expansin-like A3 (EXLA3) mRNA, complete cds [NM_114465]	NM_114465	NM_114465	At.66472	823739	EXLA3	expansin-like A3		TC378938	GO:0005829(cytosol)|GO:0009505(plant-type cell wall)|GO:0009506(plasmodesma)|GO:0009664(plant-type cell wall organization)|GO:0009826(unidimensional cell growth)|GO:0009828(plant-type cell wall loosening)|GO:0016020(membrane)	Arabidopsis thaliana expansin-like A3 (EXLA3) mRNA, complete cds [NM_114465]	chr3:16893513-16893572
AT3G46080	AT3G46080	nucleus		NM_114477	35.64	36.49	49.34	34.27	45.74	102.04	890.59	442.3	497.45	251.04	821.76	3.52079	0.000899007	ref|Arabidopsis thaliana C2H2-type zinc finger protein (AT3G46080) mRNA, complete cds [NM_114477]	NM_114477	NM_114477	At.49395	823751	AT3G46080	C2H2-type zinc finger protein		TC388498	GO:0003676(nucleic acid binding)|GO:0003700(sequence-specific DNA binding transcription factor activity)|GO:0005622(intracellular)|GO:0006355(regulation of transcription, DNA-dependent)|GO:0008270(zinc ion binding)|GO:0010200(response to chitin)	Arabidopsis thaliana C2H2-type zinc finger protein (AT3G46080) mRNA, complete cds [NM_114477]	chr3:16922938-16922879
ZAT7	AT3G46090	nucleus		NM_114478	52.78	56.68	93.06	26.49	56.62	145.35	854.63	490.35	598.36	281.49	760.87	3.05541	0.000317359	ref|Arabidopsis thaliana C2H2 and C2HC zinc finger-containing protein (ZAT7) mRNA, complete cds [NM_114478]	NM_114478	NM_114478	At.19763	823752	ZAT7	C2H2 and C2HC zinc finger-containing protein		TC387097	GO:0003676(nucleic acid binding)|GO:0003700(sequence-specific DNA binding transcription factor activity)|GO:0005622(intracellular)|GO:0006355(regulation of transcription, DNA-dependent)|GO:0008270(zinc ion binding)|GO:0010200(response to chitin)|GO:0045926(negative regulation of growth)|GO:0080134(regulation of response to stress)	Arabidopsis thaliana C2H2 and C2HC zinc finger-containing protein (ZAT7) mRNA, complete cds [NM_114478]	chr3:16926502-16926443
HSP17.4	AT3G46230	cytoplasm		NM_114492	9.77	13.4	13.27	14.82	9.63	18.41	68.16	39.64	27.72	26.97	57.69	1.73633	0.00275176	ref|Arabidopsis thaliana heat shock protein 17.4 (HSP17.4) mRNA, complete cds [NM_114492]	NM_114492	NM_114492	At.1484	823768	HSP17.4	heat shock protein 17.4		TC360850	GO:0009408(response to heat)	Arabidopsis thaliana heat shock protein 17.4 (HSP17.4) mRNA, complete cds [NM_114492]	chr3:16984723-16984664
AT3G46690	AT3G46690			NM_114536	41.05	34.65	39.45	31.71	42.14	42.89	162.17	126.54	161.99	87.56	166.63	1.86699	4.1642e-05	ref|Arabidopsis thaliana UDP-glycosyltransferase-like protein (AT3G46690) mRNA, complete cds [NM_114536]	NM_114536	NM_114536	At.35896	823822	AT3G46690	UDP-glycosyltransferase-like protein		TC366076	GO:0008152(metabolic process)|GO:0008194(UDP-glycosyltransferase activity)|GO:0016757(transferase activity, transferring glycosyl groups)	Arabidopsis thaliana UDP-glycosyltransferase-like protein (AT3G46690) mRNA, complete cds [NM_114536]	chr3:17197825-17197766
AT3G46880	AT3G46880	nucleus		NM_114555	135.72	203.35	154.11	66.77	108.81	113.41	41.11	65.17	76.83	62	77.79	-1.01336	0.0143348	ref|Arabidopsis thaliana uncharacterized protein (AT3G46880) mRNA, complete cds [NM_114555]	NM_114555	NM_114555	At.53806	823841	AT3G46880	hypothetical protein		TC390116	GO:0003674(molecular_function)|GO:0008150(biological_process)	Arabidopsis thaliana uncharacterized protein (AT3G46880) mRNA, complete cds [NM_114555]	chr3:17266202-17266261
AT3G47090	AT3G47090	chloroplast		NM_114576	55.76	62.3	60.52	55.03	79.58	82.44	184.67	136.47	130.5	114.23	127.98	1.07351	0.000203747	ref|Arabidopsis thaliana leucine-rich repeat protein kinase-like protein (AT3G47090) mRNA, complete cds [NM_114576]	NM_114576	NM_114576	At.53811	823862	AT3G47090	leucine-rich repeat protein kinase-like protein		TC359298	GO:0004674(protein serine/threonine kinase activity)|GO:0005524(ATP binding)|GO:0006468(protein phosphorylation)|GO:0007169(transmembrane receptor protein tyrosine kinase signaling pathway)|GO:0009507(chloroplast)|GO:0016301(kinase activity)	Arabidopsis thaliana leucine-rich repeat protein kinase-like protein (AT3G47090) mRNA, complete cds [NM_114576]	chr3:17341745-17341686
AT3G47480	AT3G47480	plasma membrane		NM_114616	500.62	582.06	745.6	503.98	460.57	1289.57	5093.63	3291	3756.44	2266.92	4306.13	2.45967	8.17047e-05	ref|Arabidopsis thaliana putative calcium-binding protein CML47 (AT3G47480) mRNA, complete cds [NM_114616]	NM_114616	NM_114616	At.35802	823902	AT3G47480	putative calcium-binding protein CML47		TC386344	GO:0005509(calcium ion binding)|GO:0008150(biological_process)	Arabidopsis thaliana putative calcium-binding protein CML47 (AT3G47480) mRNA, complete cds [NM_114616]	chr3:17496484-17496425
ATH6	AT3G47780	plasma membrane		NM_114646	82.61	39.96	55.76	77.32	61.28	59.42	228.83	134.15	108.1	120.8	182.96	1.30486	0.00195166	ref|Arabidopsis thaliana ABC transporter A family member 7 (ATH6) mRNA, complete cds [NM_114646]	NM_114646	NM_114646	At.35773	823932	ATH6	ABC transporter A family member 7		TC359904	GO:0005215(transporter activity)|GO:0005886(plasma membrane)|GO:0009506(plasmodesma)|GO:0042626(ATPase activity, coupled to transmembrane movement of substances)	Arabidopsis thaliana ABC transporter A family member 7 (ATH6) mRNA, complete cds [NM_114646]	chr3:17628707-17628766
AT3G47800	AT3G47800	cytoplasm		NM_114648	588.27	913.6	826.28	1040.58	955.62	1314.58	1886.69	1296.05	1971.96	1866.79	2936.94	1.08353	0.00308337	ref|Arabidopsis thaliana aldose 1-epimerase (AT3G47800) mRNA, complete cds [NM_114648]	NM_114648	NM_114648	At.3249	823934	AT3G47800	aldose 1-epimerase			GO:0004034(aldose 1-epimerase activity)|GO:0005975(carbohydrate metabolic process)|GO:0006012(galactose metabolic process)|GO:0019318(hexose metabolic process)	Arabidopsis thaliana aldose 1-epimerase (AT3G47800) mRNA, complete cds [NM_114648]	chr3:17636908-17636967
AT3G48020	AT3G48020	nucleus		NM_114671	8.52	8.86	13.47	8.47	14.78	33.03	74.66	28.54	24.46	44.04	75.87	1.76963	0.0102502	ref|Arabidopsis thaliana uncharacterized protein (AT3G48020) mRNA, complete cds [NM_114671]	NM_114671	NM_114671	At.49396	823957	AT3G48020	hypothetical protein		TC384449	GO:0003674(molecular_function)|GO:0008150(biological_process)	Arabidopsis thaliana uncharacterized protein (AT3G48020) mRNA, complete cds [NM_114671]	chr3:17724847-17724906
AT3G48080	AT3G48080	cytoplasm		NM_114677	157.01	112.33	247.17	153.52	189.36	314.69	1021.86	770.71	627.39	491.21	710.03	1.88797	0.000170077	ref|Arabidopsis thaliana lipase class 3 family protein / disease resistance protein-related protein (AT3G48080) mRNA, complete cds [NM_114677]	NM_114677	NM_114677	At.62871	823963	AT3G48080	lipase class 3 family protein / disease resistance protein-related protein		TC362185	GO:0004806(triglyceride lipase activity)|GO:0004871(signal transducer activity)|GO:0005575(cellular_component)|GO:0006629(lipid metabolic process)|GO:0016298(lipase activity)	Arabidopsis thaliana lipase class 3 family protein / disease resistance protein-related protein (AT3G48080) mRNA, complete cds [NM_114677]	chr3:17753150-17753091
EDS1	AT3G48090	cytoplasm		NM_114678	292.1	295.44	352.11	261.95	283.2	305.56	1009.26	614.6	526.06	393.59	614.2	1.08166	0.00616663	ref|Arabidopsis thaliana enhanced disease susceptibility 1 protein (EDS1) mRNA, complete cds [NM_114678]	NM_114678	NM_114678	At.3138	823964	EDS1	enhanced disease susceptibility 1 protein		TC382750	GO:0000304(response to singlet oxygen)|GO:0001666(response to hypoxia)|GO:0004806(triglyceride lipase activity)|GO:0004871(signal transducer activity)|GO:0005515(protein binding)|GO:0006629(lipid metabolic process)|GO:0006952(defense response)|GO:0009626(plant-type hypersensitive response)|GO:0009627(systemic acquired resistance)|GO:0009862(systemic acquired resistance, salicylic acid mediated si…	Arabidopsis thaliana enhanced disease susceptibility 1 protein (EDS1) mRNA, complete cds [NM_114678]	chr3:17755639-17755580
CYP71A25	AT3G48280	extracellular region		NM_148854	342.21	386.04	271.04	287.24	295.53	311.23	101.12	149.88	134.7	145.61	94.67	-1.33367	1.03477e-05	ref|Arabidopsis thaliana cytochrome P450 71A25 (CYP71A25) mRNA, complete cds [NM_148854]	NM_148854	NM_148854	At.20709	823986	CYP71A25	cytochrome P450 71A25		TC367970	GO:0004497(monooxygenase activity)|GO:0005506(iron ion binding)|GO:0009055(electron carrier activity)|GO:0019825(oxygen binding)|GO:0020037(heme binding)|GO:0055114(oxidation-reduction process)	Arabidopsis thaliana cytochrome P450 71A25 (CYP71A25) mRNA, complete cds [NM_148854]	chr3:17881067-17881126
AT3G48640	AT3G48640	integral component of membrane		NM_114723	13.07	9.26	26.5	9.02	14.08	40.17	116.66	67.8	62.47	53.86	95.43	2.08455	0.000654955	ref|Arabidopsis thaliana uncharacterized protein (AT3G48640) mRNA, complete cds [NM_114723]	NM_114723	NM_114723	At.35701	824024	AT3G48640	hypothetical protein		TC381997	GO:0003674(molecular_function)|GO:0008150(biological_process)	Arabidopsis thaliana uncharacterized protein (AT3G48640) mRNA, complete cds [NM_114723]	chr3:18021763-18021704
PHT3;2	AT3G48850	mitochondrial inner membrane		NM_114744	8.74	8.77	8.74	17.18	20.27	47.19	318.94	146.89	85.74	87.37	238.95	3.24795	0.00433736	ref|Arabidopsis thaliana phosphate transporter 3;2 (PHT3;2) mRNA, complete cds [NM_114744]	NM_114744	NM_114744	At.50259	824046	PHT3;2	phosphate transporter 3;2		TC373418	GO:0005488(binding)|GO:0005743(mitochondrial inner membrane)|GO:0006810(transport)|GO:0016020(membrane)|GO:0055085(transmembrane transport)	Arabidopsis thaliana phosphate transporter 3;2 (PHT3;2) mRNA, complete cds [NM_114744]	chr3:18114967-18114908
PRXCA	AT3G49110	extracellular region		NM_114770	152.99	121.18	222.21	203.94	89.94	102.56	324.4	322.75	407.47	400.59	397.19	1.31599	4.23321e-05	ref|Arabidopsis thaliana peroxidase 33 (PRXCA) mRNA, complete cds [NM_114770]	NM_114770	NM_114770	At.23913	824072	PRXCA	peroxidase 33		TC369396	GO:0004601(peroxidase activity)|GO:0005773(vacuole)|GO:0009416(response to light stimulus)|GO:0009505(plant-type cell wall)|GO:0009826(unidimensional cell growth)|GO:0042742(defense response to bacterium)|GO:0050832(defense response to fungus)|GO:0072593(reactive oxygen species metabolic process)	Arabidopsis thaliana peroxidase 33 (PRXCA) mRNA, complete cds [NM_114770]	chr3:18202549-18202608
PRXCB	AT3G49120	apoplast		NM_114771	1613.96	1446.83	1987.03	2697.88	1409.64	2774.7	10369.8	6839.87	8044.61	7228.14	12641.1	2.18231	7.29789e-05	ref|Arabidopsis thaliana peroxidase 34 (PRXCB) mRNA, complete cds [NM_114771]	NM_114771	NM_114771	At.23788	824073	PRXCB	peroxidase 34		TC387028	GO:0004601(peroxidase activity)|GO:0005618(cell wall)|GO:0005773(vacuole)|GO:0005774(vacuolar membrane)|GO:0005829(cytosol)|GO:0009416(response to light stimulus)|GO:0009505(plant-type cell wall)|GO:0009826(unidimensional cell growth)|GO:0042742(defense response to bacterium)|GO:0048046(apoplast)|GO:0050832(defense response to fungus)|GO:0072593(reactive oxygen species metabolic process)	Arabidopsis thaliana peroxidase 34 (PRXCB) mRNA, complete cds [NM_114771]	chr3:18209676-18209735
AT3G49210	AT3G49210	nucleus		NM_114780	34	46.42	45.87	60.13	62.86	77.07	134.3	95.06	113.24	109.54	140.52	1.12382	0.000144882	ref|Arabidopsis thaliana O-acyltransferase (WSD1-like) family protein (AT3G49210) mRNA, complete cds [NM_114780]	NM_114780	NM_114780	At.35633	824082	AT3G49210	O-acyltransferase (WSD1-like) family protein		TC398918	GO:0003674(molecular_function)|GO:0005575(cellular_component)|GO:0008150(biological_process)	Arabidopsis thaliana O-acyltransferase (WSD1-like) family protein (AT3G49210) mRNA, complete cds [NM_114780]	chr3:18238282-18238223
AT3G49340	AT3G49340			NM_114794	8.68	9.1	8.95	8.68	8.49	11.44	105.85	54.97	74.15	65.49	102.54	3.12742	2.68976e-05	ref|Arabidopsis thaliana putative cysteine proteinase (AT3G49340) mRNA, complete cds [NM_114794]	NM_114794	NM_114794	At.53854	824096	AT3G49340	putative cysteine proteinase		TC374388	GO:0004197(cysteine-type endopeptidase activity)|GO:0006508(proteolysis)|GO:0008234(cysteine-type peptidase activity)	Arabidopsis thaliana putative cysteine proteinase (AT3G49340) mRNA, complete cds [NM_114794]	chr3:18293453-18293394
PSK4	AT3G49780	extracellular region		NM_114838	326.24	351.36	374.96	379.8	351.57	570.33	1202.89	803.6	1088.1	733.7	1420.55	1.41976	0.000428688	ref|Arabidopsis thaliana phytosulfokine-beta (PSK4) mRNA, complete cds [NM_114838]	NM_114838	NM_114838	At.20119	824140	PSK4	phytosulfokine-beta		TC383173	GO:0008083(growth factor activity)|GO:0008283(cell proliferation)|GO:0009887(organ morphogenesis)|GO:0030154(cell differentiation)|GO:0031012(extracellular matrix)	Arabidopsis thaliana phytosulfokine-beta (PSK4) mRNA, complete cds [NM_114838]	chr3:18466209-18466268
AT3G50140	AT3G50140	plasma membrane		NM_114874	9.3	9.32	9.34	8.99	20.6	41.15	26.99	23.26	41.52	47.86	56.85	1.25629	0.0206087	ref|Arabidopsis thaliana uncharacterized protein (AT3G50140) mRNA, complete cds [NM_114874]	NM_114874	NM_114874	At.35529	824176	AT3G50140	hypothetical protein		TC367274	GO:0008150(biological_process)	Arabidopsis thaliana uncharacterized protein (AT3G50140) mRNA, complete cds [NM_114874]	chr3:18592588-18592529
CEJ1	AT3G50260	nucleus		NM_114886	48.39	34.63	87.03	90.32	128.42	265.37	458.9	389.11	532.79	364.83	560.62	2.08087	7.24002e-05	ref|Arabidopsis thaliana ethylene-responsive transcription factor ERF011 (CEJ1) mRNA, complete cds [NM_114886]	NM_114886	NM_114886	At.1423	824188	CEJ1	ethylene-responsive transcription factor ERF011		TC381830	GO:0003677(DNA binding)|GO:0003700(sequence-specific DNA binding transcription factor activity)|GO:0005634(nucleus)|GO:0006355(regulation of transcription, DNA-dependent)|GO:0009409(response to cold)|GO:0009617(response to bacterium)|GO:0010200(response to chitin)|GO:0010941(regulation of cell death)|GO:0042742(defense response to bacterium)	Arabidopsis thaliana ethylene-responsive transcription factor ERF011 (CEJ1) mRNA, complete cds [NM_114886]	chr3:18635082-18635141
AT3G50280	AT3G50280	cytoplasm		NM_114888	103.06	73.77	124.89	306.54	64	166.6	432.53	282.79	341.38	230.68	355.83	1.23305	0.00484573	ref|Arabidopsis thaliana uncharacterized acetyltransferase (AT3G50280) mRNA, complete cds [NM_114888]	NM_114888	NM_114888	At.53871	824190	AT3G50280	uncharacterized acetyltransferase		TC369862	GO:0005575(cellular_component)|GO:0008150(biological_process)|GO:0016740(transferase activity)|GO:0016747(transferase activity, transferring acyl groups other than amino-acyl groups)	Arabidopsis thaliana uncharacterized acetyltransferase (AT3G50280) mRNA, complete cds [NM_114888]	chr3:18639105-18639164
CEN2	AT3G50360	plasma membrane		NM_119864	12.18	17.06	19.43	28.1	20.12	25.44	99.17	69.56	72.03	59.16	102.02	1.97924	4.19624e-05	ref|Arabidopsis thaliana calcium-binding protein CML19 (CEN2) mRNA, complete cds [NM_119864]	NM_119864	NM_119864	At.43735	829855	CEN2	calcium-binding protein CML19		TC396222	GO:0005509(calcium ion binding)|GO:0005737(cytoplasm)|GO:0006281(DNA repair)	Arabidopsis thaliana calcium-binding protein CML19 (CEN2) mRNA, complete cds [NM_119864]	chr4:17444943-17445002
HR3	AT3G50470	integral component of membrane		NM_114907	68.67	42.28	75.6	63.23	77.6	81.05	192.03	121.38	174.79	102.09	137.86	1.09718	0.00104865	ref|Arabidopsis thaliana RPW8-like protein 3 (HR3) mRNA, complete cds [NM_114907]	NM_114907	NM_114907	At.51002	824211	HR3	RPW8-like protein 3		TC377792	GO:0003674(molecular_function)|GO:0051707(response to other organism)	Arabidopsis thaliana RPW8-like protein 3 (HR3) mRNA, complete cds [NM_114907]	chr3:18729951-18730010
HR4	AT3G50480	chloroplast		NM_114908	1377.42	1181.35	1500.46	1101.61	1104.31	2409.88	21010.3	10208.4	10237	5622.44	14345.2	3.08688	0.00123662	ref|Arabidopsis thaliana RPW8-like protein 4 (HR4) mRNA, complete cds [NM_114908]	NM_114908	NM_114908	At.66512	824212	HR4	RPW8-like protein 4		TC387589	GO:0003674(molecular_function)|GO:0051707(response to other organism)	Arabidopsis thaliana RPW8-like protein 4 (HR4) mRNA, complete cds [NM_114908]	chr3:18733462-18733521
AT3G50560	AT3G50560	cellular_component		NM_114916	964.24	918.27	778.22	487.86	453.87	417.06	250.03	341.69	311.71	241.84	146.46	-1.37468	0.00603516	ref|Arabidopsis thaliana Rossmann-fold NAD(P)-binding domain-containing protein (AT3G50560) mRNA, complete cds [NM_114916]	NM_114916	NM_114916	At.26622	824220	AT3G50560	Rossmann-fold NAD(P)-binding domain-containing protein		NP163231	GO:0003824(catalytic activity)|GO:0005488(binding)|GO:0005575(cellular_component)|GO:0008152(metabolic process)|GO:0016491(oxidoreductase activity)|GO:0055114(oxidation-reduction process)	Arabidopsis thaliana Rossmann-fold NAD(P)-binding domain-containing protein (AT3G50560) mRNA, complete cds [NM_114916]	chr3:18761307-18761248
CML41	AT3G50770			NM_114937	432.79	569.21	676.67	342.32	456.78	759.15	1698.29	1267.46	2391.38	1540.37	2214.03	1.75611	0.00013454	ref|Arabidopsis thaliana putative calcium-binding protein CML41 (CML41) mRNA, complete cds [NM_114937]	NM_114937	NM_114937	At.35457	824241	CML41	putative calcium-binding protein CML41		TC378357	GO:0005509(calcium ion binding)|GO:0008150(biological_process)	Arabidopsis thaliana putative calcium-binding protein CML41 (CML41) mRNA, complete cds [NM_114937]	chr3:18874503-18874562
BCS1	AT3G50930	integral component of membrane		NM_114953	54.63	47.53	105.3	39.41	51.93	75.51	345.15	201.97	221.86	138.32	343.3	2.00335	0.000866139	ref|Arabidopsis thaliana cytochrome BC1 synthesis (BCS1) mRNA, complete cds [NM_114953]	NM_114953	NM_114953	At.23776	824257	BCS1	cytochrome BC1 synthesis		TC395103	GO:0000166(nucleotide binding)|GO:0005524(ATP binding)|GO:0005739(mitochondrion)|GO:0016887(ATPase activity)|GO:0017111(nucleoside-triphosphatase activity)	Arabidopsis thaliana cytochrome BC1 synthesis (BCS1) mRNA, complete cds [NM_114953]	chr3:18930239-18930298
AT3G51330	AT3G51330	anchored component of membrane		NM_114992	15.33	8.45	56.52	19.03	51.41	61.47	298.88	181.3	180.56	144.25	236.55	2.55819	0.000111632	ref|Arabidopsis thaliana aspartyl protease family protein (AT3G51330) mRNA, complete cds [NM_114992]	NM_114992	NM_114992	At.874	824296	AT3G51330	aspartyl protease family protein		TC405819	GO:0004190(aspartic-type endopeptidase activity)|GO:0006508(proteolysis)|GO:0031225(anchored to membrane)	Arabidopsis thaliana aspartyl protease family protein (AT3G51330) mRNA, complete cds [NM_114992]	chr3:19055091-19055032
YLS2	AT3G51430	chloroplast		NM_001203124	575.53	570.33	734.68	569.21	640.65	919.82	2412.07	1574.98	1846.23	1372.24	2158.82	1.48653	9.54202e-05	ref|Arabidopsis thaliana strictosidine synthase (YLS2) mRNA, complete cds [NM_001203124]	NM_001203124	NM_001203124	At.10508	824306	YLS2	strictosidine synthase		NP163461	GO:0005783(endoplasmic reticulum)|GO:0009821(alkaloid biosynthetic process)|GO:0016844(strictosidine synthase activity)	Arabidopsis thaliana strictosidine synthase (YLS2) mRNA, complete cds [NM_001203124]	chr3:19087825-19087884
AT3G51440	AT3G51440	vacuole		NM_115003	56.92	51.99	89.47	81.45	72.66	118.36	409.96	260.11	284.63	192.72	334.38	1.91705	0.000142872	ref|Arabidopsis thaliana strictosidine synthase family protein (AT3G51440) mRNA, complete cds [NM_115003]	NM_115003	NM_115003	At.645	824307	AT3G51440	strictosidine synthase family protein		TC371002	GO:0005783(endoplasmic reticulum)|GO:0009058(biosynthetic process)|GO:0009821(alkaloid biosynthetic process)|GO:0016844(strictosidine synthase activity)	Arabidopsis thaliana strictosidine synthase family protein (AT3G51440) mRNA, complete cds [NM_115003]	chr3:19090023-19090082
AT3G51450	AT3G51450	chloroplast		NM_115004	247.93	213.56	207.35	552.33	199.64	302.01	692.36	553.77	616.83	446.34	629.55	1.03351	0.00233229	ref|Arabidopsis thaliana strictosidine synthase family protein (AT3G51450) mRNA, complete cds [NM_115004]	NM_115004	NM_115004	At.35389	824308	AT3G51450	strictosidine synthase family protein		TC389582	GO:0009058(biosynthetic process)|GO:0009821(alkaloid biosynthetic process)|GO:0016844(strictosidine synthase activity)	Arabidopsis thaliana strictosidine synthase family protein (AT3G51450) mRNA, complete cds [NM_115004]	chr3:19091061-19091120
CAX3	AT3G51860	plant-type vacuole membrane		NM_115045	369.18	384.11	374.08	249.25	164.19	415.97	2256.83	1187.34	1693.74	1149.23	1933.99	2.33389	9.33186e-05	ref|Arabidopsis thaliana vacuolar cation/proton exchanger 3 (CAX3) mRNA, complete cds [NM_115045]	NM_115045	NM_115045	At.11926	824349	CAX3	vacuolar cation/proton exchanger 3		TC400920	GO:0005515(protein binding)|GO:0005773(vacuole)|GO:0005774(vacuolar membrane)|GO:0006793(phosphorus metabolic process)|GO:0006812(cation transport)|GO:0006814(sodium ion transport)|GO:0006874(cellular calcium ion homeostasis)|GO:0006882(cellular zinc ion homeostasis)|GO:0009624(response to nematode)|GO:0009705(plant-type vacuole membrane)|GO:0010351(lithium ion transport)|GO:0015368(calcium:catio…	Arabidopsis thaliana vacuolar cation/proton exchanger 3 (CAX3) mRNA, complete cds [NM_115045]	chr3:19242452-19242511
AT3G51890	AT3G51890	clathrin vesicle coat		NM_115048	598.36	576.57	649.66	516.28	637.26	722.64	1693.38	1272.03	1216.6	945.49	1239.79	1.04589	0.000254707	ref|Arabidopsis thaliana Clathrin light chain protein (AT3G51890) mRNA, complete cds [NM_115048]	NM_115048	NM_115048	At.11927	824352	AT3G51890	Clathrin light chain protein		TC375059	GO:0005198(structural molecule activity)|GO:0006886(intracellular protein transport)|GO:0016192(vesicle-mediated transport)|GO:0030130(clathrin coat of trans-Golgi network vesicle)|GO:0030132(clathrin coat of coated pit)	Arabidopsis thaliana Clathrin light chain protein (AT3G51890) mRNA, complete cds [NM_115048]	chr3:19249584-19249525
SYP122	AT3G52400	plasma membrane		NM_115100	92.63	73.28	145.82	140.29	133.37	334.28	730.97	543.66	725.64	490.27	999.44	2.18706	0.000205619	ref|Arabidopsis thaliana syntaxin-122 (SYP122) mRNA, complete cds [NM_115100]	NM_115100	NM_115100	At.479	824405	SYP122	syntaxin-122		TC370360	GO:0005484(SNAP receptor activity)|GO:0005886(plasma membrane)|GO:0006612(protein targeting to membrane)|GO:0006886(intracellular protein transport)|GO:0006944(cellular membrane fusion)|GO:0009506(plasmodesma)|GO:0009863(salicylic acid mediated signaling pathway)|GO:0009867(jasmonic acid mediated signaling pathway)|GO:0010363(regulation of plant-type hypersensitive response)|GO:0043069(negative r…	Arabidopsis thaliana syntaxin-122 (SYP122) mRNA, complete cds [NM_115100]	chr3:19425989-19425930
PAD4	AT3G52430	cytoplasm		NM_115103	344.56	322.89	430.81	349.13	403.18	620.88	1515.82	1124.32	1172.15	825.06	1439.38	1.56097	9.89827e-05	ref|Arabidopsis thaliana protein PHYTOALEXIN DEFICIENT 4 (PAD4) mRNA, complete cds [NM_115103]	NM_115103	NM_115103	At.22858	824408	PAD4	protein PHYTOALEXIN DEFICIENT 4		TC364988	GO:0001666(response to hypoxia)|GO:0002213(defense response to insect)|GO:0004806(triglyceride lipase activity)|GO:0005515(protein binding)|GO:0005575(cellular_component)|GO:0006629(lipid metabolic process)|GO:0009625(response to insect)|GO:0009627(systemic acquired resistance)|GO:0009816(defense response to bacterium, incompatible interaction)|GO:0009862(systemic acquired resistance, salicylic a…	Arabidopsis thaliana protein PHYTOALEXIN DEFICIENT 4 (PAD4) mRNA, complete cds [NM_115103]	chr3:19431627-19431686
AT3G53230	AT3G53230	nucleolus		NM_115183	149.78	40.63	57.13	37.56	51.46	53.02	199.98	134.42	132.63	102.95	189.69	1.22649	0.00743511	ref|Arabidopsis thaliana cell division control protein 48-D (AT3G53230) mRNA, complete cds [NM_115183]	NM_115183	NM_115183	At.23168	824489	AT3G53230	cell division control protein 48-D		TC359996	GO:0000166(nucleotide binding)|GO:0005488(binding)|GO:0005524(ATP binding)|GO:0005730(nucleolus)|GO:0005829(cytosol)|GO:0005886(plasma membrane)|GO:0016787(hydrolase activity)|GO:0017111(nucleoside-triphosphatase activity)|GO:0046686(response to cadmium ion)	Arabidopsis thaliana cell division control protein 48-D (AT3G53230) mRNA, complete cds [NM_115183]	chr3:19724081-19724140
AT3G54150	AT3G54150	cytosol		NM_115275	28.86	13.13	42.65	46.07	27.92	45.34	124.47	96.01	132.65	81.83	145.56	1.77202	8.41735e-05	ref|Arabidopsis thaliana S-adenosyl-L-methionine-dependent methyltransferase-like protein (AT3G54150) mRNA, complete cds [NM_115275]	NM_115275	NM_115275	At.27081	824582	AT3G54150	S-adenosyl-L-methionine-dependent methyltransferase-like protein		TC371848	GO:0005829(cytosol)|GO:0008152(metabolic process)|GO:0008168(methyltransferase activity)	Arabidopsis thaliana S-adenosyl-L-methionine-dependent methyltransferase-like protein (AT3G54150) mRNA, complete cds [NM_115275]	chr3:20050877-20050818
EP3	AT3G54420	cell wall		NM_115302	368.57	360.54	368.28	326.37	216.82	271.04	1098.18	715.63	809.45	586.47	973.86	1.39298	0.000208986	ref|Arabidopsis thaliana chitinase (EP3) mRNA, complete cds [NM_115302]	NM_115302	NM_115302	At.35109	824608	EP3	chitinase		TC362358	GO:0004568(chitinase activity)|GO:0005618(cell wall)|GO:0009626(plant-type hypersensitive response)|GO:0010262(somatic embryogenesis)	Arabidopsis thaliana chitinase (EP3) mRNA, complete cds [NM_115302]	chr3:20146954-20147013
AT3G54730	AT3G54730	mitochondrion		NM_115330	22.06	15.15	25.29	15.2	38.57	34.28	8.25	8.2	8.19	19.55	15.77	-1.06514	0.0251871	ref|Arabidopsis thaliana uncharacterized protein (AT3G54730) mRNA, complete cds [NM_115330]	NM_115330	NM_115330	At.53933	824638	AT3G54730	hypothetical protein		TC372316	GO:0003674(molecular_function)|GO:0005575(cellular_component)|GO:0008150(biological_process)	Arabidopsis thaliana uncharacterized protein (AT3G54730) mRNA, complete cds [NM_115330]	chr3:20260315-20260374
PDIL1-3	AT3G54960	vacuolar membrane		NM_115353	504.26	507.11	551.07	533.81	430.51	582.76	1990.71	1405.04	1350.79	964.69	1678.2	1.51181	0.000172751	ref|Arabidopsis thaliana protein PDI-like 1-3 (PDIL1-3) mRNA, complete cds [NM_115353]	NM_115353	NM_115353	At.22358	824661	PDIL1-3	protein PDI-like 1-3		TC363241	GO:0003756(protein disulfide isomerase activity)|GO:0005774(vacuolar membrane)|GO:0005783(endoplasmic reticulum)|GO:0009507(chloroplast)|GO:0034976(response to endoplasmic reticulum stress)	Arabidopsis thaliana protein PDI-like 1-3 (PDIL1-3) mRNA, complete cds [NM_115353]	chr3:20363610-20363551
AT3G55240	AT3G55240	chloroplast		NM_115382	1164.79	1356.52	1673.34	1180.12	1614.32	1368.76	279.65	319.88	325.76	475.09	371.66	-1.97469	2.78686e-06	ref|Arabidopsis thaliana uncharacterized protein (AT3G55240) mRNA, complete cds [NM_115382]	NM_115382	NM_115382	At.35039	824690	AT3G55240	hypothetical protein		TC382168	GO:0003674(molecular_function)|GO:0032502(developmental process)	Arabidopsis thaliana uncharacterized protein (AT3G55240) mRNA, complete cds [NM_115382]	chr3:20473660-20473601
JRG21	AT3G55970	cytoplasm		NM_115455	53.69	59.43	96.44	94.67	94.92	213.56	604.44	327.32	497.85	386.86	530.09	2.20031	5.94026e-05	ref|Arabidopsis thaliana jasmonate-regulated protein (JRG21) mRNA, complete cds [NM_115455]	NM_115455	NM_115455	At.5208	824763	JRG21	jasmonate-regulated protein		TC369784	GO:0005506(iron ion binding)|GO:0005575(cellular_component)|GO:0016491(oxidoreductase activity)|GO:0055114(oxidation-reduction process)	Arabidopsis thaliana jasmonate-regulated protein (JRG21) mRNA, complete cds [NM_115455]	chr3:20767054-20766995
AT3G56030	AT3G56030	mitochondrion		NM_115461	17.56	8.78	39.42	10.18	36.56	40.63	80.96	62.09	46.48	59.4	88.65	1.40351	0.00185013	ref|Arabidopsis thaliana pentatricopeptide repeat-containing protein (AT3G56030) mRNA, complete cds [NM_115461]	NM_115461	NM_115461	At.48775	824769	AT3G56030	pentatricopeptide repeat-containing protein			GO:0003674(molecular_function)|GO:0008150(biological_process)	Arabidopsis thaliana pentatricopeptide repeat-containing protein (AT3G56030) mRNA, complete cds [NM_115461]	chr3:20792231-20792290
WRKY70	AT3G56400	nucleus		NM_115498	4941.75	4463.17	7372.07	3867.65	5358.18	7135.53	19959.3	11814.9	9849.25	6911.97	9246.17	1.06514	0.0193917	ref|Arabidopsis thaliana putative WRKY transcription factor 70 (WRKY70) mRNA, complete cds [NM_115498]	NM_115498	NM_115498	At.5242	824807	WRKY70	putative WRKY transcription factor 70		TC373325	GO:0003700(sequence-specific DNA binding transcription factor activity)|GO:0005515(protein binding)|GO:0006355(regulation of transcription, DNA-dependent)|GO:0009751(response to salicylic acid stimulus)|GO:0009753(response to jasmonic acid stimulus)|GO:0009862(systemic acquired resistance, salicylic acid mediated signaling pathway)|GO:0009864(induced systemic resistance, jasmonic acid mediated si…	Arabidopsis thaliana putative WRKY transcription factor 70 (WRKY70) mRNA, complete cds [NM_115498]	chr3:20909161-20909102
SIB1	AT3G56710	nucleus		NM_115530	645.47	518.03	940.04	747.88	916.03	1475.46	2983.57	2317.32	2266.14	1712.1	2312.03	1.40762	0.000178913	ref|Arabidopsis thaliana sigma factor binding protein 1 (SIB1) mRNA, complete cds [NM_115530]	NM_115530	NM_115530	At.9832	824838	SIB1	sigma factor binding protein 1		TC378383	GO:0005488(binding)|GO:0005515(protein binding)|GO:0008150(biological_process)|GO:0009507(chloroplast)	Arabidopsis thaliana sigma factor binding protein 1 (SIB1) mRNA, complete cds [NM_115530]	chr3:21007119-21007060
AT3G56891	AT3G56891	plasma membrane		NM_001125377	10.08	10	9.85	11.4	10.27	10.25	25.61	26.35	10.33	29.27	37.77	1.32725	0.00378413	ref|Arabidopsis thaliana metal ion binding protein (AT3G56891) mRNA, complete cds [NM_001125377]	NM_001125377	NM_001125377	At.73562	6240272	AT3G56891	metal ion binding protein		NP13350142	GO:0005575(cellular_component)|GO:0030001(metal ion transport)|GO:0046872(metal ion binding)	Arabidopsis thaliana metal ion binding protein (AT3G56891) mRNA, complete cds [NM_001125377]	chr3:21064544-21064485
BHLH038	AT3G56970	RNA polymerase II transcription factor complex		NM_115556	200.36	382	328.13	147.42	355.51	346.5	73.82	78.15	79.76	41.2	41.87	-2.21997	0.00052739	ref|Arabidopsis thaliana transcription factor ORG2 (BHLH038) mRNA, complete cds [NM_115556]	NM_115556	NM_115556	At.34879	824864	BHLH038	transcription factor ORG2		TC380683	GO:0003677(DNA binding)|GO:0003700(sequence-specific DNA binding transcription factor activity)|GO:0005515(protein binding)|GO:0005634(nucleus)|GO:0006355(regulation of transcription, DNA-dependent)	Arabidopsis thaliana transcription factor ORG2 (BHLH038) mRNA, complete cds [NM_115556]	chr3:21084535-21084476
BHLH039	AT3G56980	nucleus		NM_115557	84.55	157.66	115.61	64.29	110.22	113.37	40.34	42.14	23.49	36.88	28.68	-1.64937	0.000735954	ref|Arabidopsis thaliana transcription factor ORG3 (BHLH039) mRNA, complete cds [NM_115557]	NM_115557	NM_115557	At.64158	824865	BHLH039	transcription factor ORG3		TC377817	GO:0003677(DNA binding)|GO:0003700(sequence-specific DNA binding transcription factor activity)|GO:0005515(protein binding)|GO:0005634(nucleus)|GO:0006355(regulation of transcription, DNA-dependent)	Arabidopsis thaliana transcription factor ORG3 (BHLH039) mRNA, complete cds [NM_115557]	chr3:21086967-21086908
BG3	AT3G57240	vacuole		NM_115584	83.26	67.01	111.61	64.18	139.39	239.77	1880.54	1474.36	1532.23	946.08	1843.94	3.70746	7.35205e-06	ref|Arabidopsis thaliana beta-1,3-glucanase 3 (BG3) mRNA, complete cds [NM_115584]	NM_115584	NM_115584	At.292	824891	BG3	beta-1,3-glucanase 3		TC377895	GO:0004553(hydrolase activity, hydrolyzing O-glycosyl compounds)|GO:0005618(cell wall)|GO:0008810(cellulase activity)|GO:0009617(response to bacterium)|GO:0048046(apoplast)	Arabidopsis thaliana beta-1,3-glucanase 3 (BG3) mRNA, complete cds [NM_115584]	chr3:21181990-21181931
BGL2	AT3G57260	endoplasmic reticulum		NM_115586	637.67	543.59	1007.7	693.72	557.79	2049.06	16183.4	10015.5	10133.6	7067.27	16027.1	3.6994	9.53063e-05	ref|Arabidopsis thaliana glucan endo-1,3-beta-D-glucosidase (BGL2) mRNA, complete cds [NM_115586]	NM_115586	NM_115586	At.22313	824893	BGL2	glucan endo-1,3-beta-D-glucosidase		TC371787	GO:0004338(glucan exo-1,3-beta-glucosidase activity)|GO:0004553(hydrolase activity, hydrolyzing O-glycosyl compounds)|GO:0005515(protein binding)|GO:0005618(cell wall)|GO:0005773(vacuole)|GO:0008810(cellulase activity)|GO:0009409(response to cold)|GO:0009627(systemic acquired resistance)|GO:0048046(apoplast)	Arabidopsis thaliana glucan endo-1,3-beta-D-glucosidase (BGL2) mRNA, complete cds [NM_115586]	chr3:21188808-21188749
AT3G57460	AT3G57460	cellular_component		NM_115606	11.69	18.94	26.72	14.43	31.63	40.53	296.97	128.75	129.16	89.66	207.27	2.8281	0.00188212	ref|Arabidopsis thaliana catalytic/ metal ion binding / metalloendopeptidase/ zinc ion binding protein (AT3G57460) mRNA, complete cds [NM_115606]	NM_115606	NM_115606	At.53967	824913	AT3G57460	catalytic/ metal ion binding / metalloendopeptidase/ zinc ion binding protein		TC373731	GO:0003824(catalytic activity)|GO:0005575(cellular_component)|GO:0046872(metal ion binding)	Arabidopsis thaliana catalytic/ metal ion binding / metalloendopeptidase/ zinc ion binding protein (AT3G57460) mRNA, complete cds [NM_115606]	chr3:21263162-21263103
AT3G57680	AT3G57680	chloroplast thylakoid lumen		NM_115628	131.75	148.56	144.81	158.9	188.54	199.06	63.31	79.88	62.2	95.28	81.07	-1.08477	0.000110089	ref|Arabidopsis thaliana Peptidase S41 family protein (AT3G57680) mRNA, complete cds [NM_115628]	NM_115628	NM_115628	At.43387	824937	AT3G57680	Peptidase S41 family protein		TC387923	GO:0006508(proteolysis)|GO:0008236(serine-type peptidase activity)|GO:0009543(chloroplast thylakoid lumen)|GO:0016020(membrane)|GO:0035556(intracellular signal transduction)	Arabidopsis thaliana Peptidase S41 family protein (AT3G57680) mRNA, complete cds [NM_115628]	chr3:21383516-21383575
AT3G57700	AT3G57700	nucleus		NM_115630	83.62	61.2	106.16	78.96	111.38	156.34	289.4	195.38	193.43	152.2	193.52	1.03975	0.00251407	ref|Arabidopsis thaliana putative protein kinase (AT3G57700) mRNA, complete cds [NM_115630]	NM_115630	NM_115630	At.34809	824939	AT3G57700	putative protein kinase			GO:0004672(protein kinase activity)|GO:0004674(protein serine/threonine kinase activity)|GO:0005524(ATP binding)|GO:0005575(cellular_component)|GO:0006468(protein phosphorylation)|GO:0016301(kinase activity)	Arabidopsis thaliana putative protein kinase (AT3G57700) mRNA, complete cds [NM_115630]	chr3:21385858-21385917
AT3G57950	AT3G57950	chloroplast		NM_115657	8.83	8.85	8.81	8.74	8.87	25.75	39.3	37.07	36.94	54.7	69.36	2.02784	0.000399018	ref|Arabidopsis thaliana uncharacterized protein (AT3G57950) mRNA, complete cds [NM_115657]	NM_115657	NM_115657	At.51229	824964	AT3G57950	hypothetical protein		TC385811	GO:0003674(molecular_function)|GO:0008150(biological_process)	Arabidopsis thaliana uncharacterized protein (AT3G57950) mRNA, complete cds [NM_115657]	chr3:21460851-21460910
PAR2	AT3G58850	nucleus		NM_115747	1346.05	1516.65	1263.3	1370.49	1555.03	1706.52	599.3	865.58	854.29	756.6	557.46	-1.00632	2.57421e-05	ref|Arabidopsis thaliana phy rapidly regulated 2 protein (PAR2) mRNA, complete cds [NM_115747]	NM_115747	NM_115747		825054	PAR2	phy rapidly regulated 2 protein		TC385101	GO:0005634(nucleus)|GO:0007623(circadian rhythm)|GO:0009641(shade avoidance)|GO:0032502(developmental process)	Arabidopsis thaliana phy rapidly regulated 2 protein (PAR2) mRNA, complete cds [NM_115747]	chr3:21759628-21759569
PRN	AT3G59220	nucleus		NM_115784	12.88	9.13	19.49	11.28	19.17	25.35	47.02	19.4	21.06	42.83	52.96	1.17649	0.0150138	ref|Arabidopsis thaliana pirin (PRN) mRNA, complete cds [NM_115784]	NM_115784	NM_115784	At.43720	825091	PRN	pirin		TC374279	GO:0005515(protein binding)|GO:0005516(calmodulin binding)|GO:0005575(cellular_component)|GO:0009737(response to abscisic acid stimulus)|GO:0009738(abscisic acid mediated signaling pathway)|GO:0009785(blue light signaling pathway)|GO:0010244(response to low fluence blue light stimulus by blue low-fluence system)	Arabidopsis thaliana pirin (PRN) mRNA, complete cds [NM_115784]	chr3:21895441-21895500
AT3G59440	AT3G59440	endomembrane system		NM_115806	11.91	8.88	21.86	16.7	35.12	28.16	8.65	8.77	8.95	8.74	13.02	-1.08627	0.0420799	ref|Arabidopsis thaliana calmodulin-like protein 4 (AT3G59440) mRNA, complete cds [NM_115806]	NM_115806	NM_115806	At.34630	825113	AT3G59440	calmodulin-like protein 4		TC379596	GO:0005509(calcium ion binding)|GO:0008150(biological_process)	Arabidopsis thaliana calmodulin-like protein 4 (AT3G59440) mRNA, complete cds [NM_115806]	chr3:21970862-21970921
HLECRK	AT3G59700	plasma membrane		NM_115832	10.87	11.18	13.23	9.96	27.53	27.23	41.04	21.79	41.06	51.74	53.62	1.32826	0.00327883	ref|Arabidopsis thaliana lectin-receptor kinase (HLECRK) mRNA, complete cds [NM_115832]	NM_115832	NM_115832	At.24664	825139	HLECRK	lectin-receptor kinase		TC361952	GO:0006468(protein phosphorylation)|GO:0016301(kinase activity)	Arabidopsis thaliana lectin-receptor kinase (HLECRK) mRNA, complete cds [NM_115832]	chr3:22054053-22054112
AT3G59710	AT3G59710	cytoplasm		NM_115833	82.08	75.48	79.77	45.67	98.53	91.85	24.08	48.8	31.14	54.38	37.21	-1.01198	0.00264103	ref|Arabidopsis thaliana Rossmann-fold NAD(P)-binding domain-containing protein (AT3G59710) mRNA, complete cds [NM_115833]	NM_115833	NM_115833	At.34584	825140	AT3G59710	Rossmann-fold NAD(P)-binding domain-containing protein		TC376338	GO:0003824(catalytic activity)|GO:0005488(binding)|GO:0008152(metabolic process)|GO:0016491(oxidoreductase activity)|GO:0055114(oxidation-reduction process)	Arabidopsis thaliana Rossmann-fold NAD(P)-binding domain-containing protein (AT3G59710) mRNA, complete cds [NM_115833]	chr3:22055299-22055240
AT3G59880	AT3G59880	plasma membrane		NM_115851	10.46	12.2	18.08	10.29	38.91	42.35	143.92	95.52	92.04	88.27	141.09	2.34692	7.01998e-05	ref|Arabidopsis thaliana uncharacterized protein (AT3G59880) mRNA, complete cds [NM_115851]	NM_115851	NM_115851	At.54010	825158	AT3G59880	hypothetical protein		TC396907	GO:0003674(molecular_function)|GO:0005886(plasma membrane)|GO:0008150(biological_process)	Arabidopsis thaliana uncharacterized protein (AT3G59880) mRNA, complete cds [NM_115851]	chr3:22121550-22121609
BGLU27	AT3G60120	nucleus		NM_115875	9.89	10.42	16.11	9.8	11.22	24.88	47.92	16.41	34.89	35.24	29.14	1.25389	0.00609983	ref|Arabidopsis thaliana beta glucosidase 27 (BGLU27) mRNA, complete cds [NM_115875]	NM_115875	NM_115875	At.49400	825182	BGLU27	beta glucosidase 27		TC366356	GO:0003824(catalytic activity)|GO:0004553(hydrolase activity, hydrolyzing O-glycosyl compounds)|GO:0005575(cellular_component)|GO:0005975(carbohydrate metabolic process)|GO:0043169(cation binding)	Arabidopsis thaliana beta glucosidase 27 (BGLU27) mRNA, complete cds [NM_115875]	chr3:22208880-22208939
AT3G60420	AT3G60420	cellular_component		NM_115906	952.49	865.01	1194.54	793.48	923.78	1427.18	5832.62	3067.89	3040.87	1882.55	4461	1.83351	0.00223951	ref|Arabidopsis thaliana Phosphoglycerate mutase family protein (AT3G60420) mRNA, complete cds [NM_115906]	NM_115906	NM_115906	At.34452	825213	AT3G60420	Phosphoglycerate mutase family protein		TC376577	GO:0005575(cellular_component)	Arabidopsis thaliana Phosphoglycerate mutase family protein (AT3G60420) mRNA, complete cds [NM_115906]	chr3:22335639-22335698
AT3G60470	AT3G60470	integral component of membrane		NM_115911	11.74	8.47	10.58	8.41	13.27	8.5	38.29	17.59	26.61	14.54	31.98	1.34435	0.00404902	ref|Arabidopsis thaliana uncharacterized protein (AT3G60470) mRNA, complete cds [NM_115911]	NM_115911	NM_115911	At.54018	825218	AT3G60470	hypothetical protein		TC366125	GO:0005575(cellular_component)|GO:0008150(biological_process)	Arabidopsis thaliana uncharacterized protein (AT3G60470) mRNA, complete cds [NM_115911]	chr3:22346050-22346109
AT3G60540	AT3G60540			NM_202738	256.06	286.88	341.31	369.05	334.24	536.67	2095.26	1426.97	1476.46	918.43	1882.55	2.13952	0.000127253	ref|Arabidopsis thaliana Preprotein translocase Sec, Sec61-beta subunit protein (AT3G60540) mRNA, complete cds [NM_202738]	NM_202738	NM_202738	At.34426	825225	AT3G60540	Preprotein translocase Sec, Sec61-beta subunit protein		TC386371	GO:0008565(protein transporter activity)|GO:0015031(protein transport)	Arabidopsis thaliana Preprotein translocase Sec, Sec61-beta subunit protein (AT3G60540) mRNA, complete cds [NM_202738]	chr3:22375191-22375132
AT3G61028	AT3G61028			NM_001084852	15.81	17.99	13.15	11.41	36.62	31.46	8.16	8.27	8.32	8.94	8.01	-1.3373	0.0241509	ref|Arabidopsis thaliana Putative endonuclease or glycosyl hydrolase (AT3G61028) mRNA, complete cds [NM_001084852]	NM_001084852	NM_001084852	At.68369	5008101	AT3G61028	Putative endonuclease or glycosyl hydrolase		TC379747	GO:0003674(molecular_function)|GO:0005575(cellular_component)|GO:0008150(biological_process)	Arabidopsis thaliana Putative endonuclease or glycosyl hydrolase (AT3G61028) mRNA, complete cds [NM_001084852]	chr3:22582970-22582911
BAP1	AT3G61190	mitochondrion		NM_115983	8.61	8.63	22.75	8.54	13.19	57.85	110.39	70.63	60.7	48.5	97.35	1.95964	0.00216751	ref|Arabidopsis thaliana BON1-associated protein 1 (BAP1) mRNA, complete cds [NM_115983]	NM_115983	NM_115983	At.26443	825291	BAP1	BON1-associated protein 1		TC376189	GO:0005515(protein binding)|GO:0005543(phospholipid binding)|GO:0009266(response to temperature stimulus)|GO:0009408(response to heat)|GO:0009409(response to cold)|GO:0009611(response to wounding)|GO:0009751(response to salicylic acid stimulus)|GO:0016020(membrane)|GO:0019725(cellular homeostasis)|GO:0031348(negative regulation of defense response)	Arabidopsis thaliana BON1-associated protein 1 (BAP1) mRNA, complete cds [NM_115983]	chr3:22650800-22650741
AT3G61280	AT3G61280	extracellular region		NM_001125402	35.09	25.4	53.64	28.1	49.49	73.5	219.46	156.38	144.91	135	180.97	1.92059	2.93431e-05	ref|Arabidopsis thaliana uncharacterized protein (AT3G61280) mRNA, complete cds [NM_001125402]	NM_001125402	NM_001125402	At.51230	825300	AT3G61280	hypothetical protein		TC387060	GO:0003674(molecular_function)|GO:0005575(cellular_component)|GO:0008150(biological_process)	Arabidopsis thaliana uncharacterized protein (AT3G61280) mRNA, complete cds [NM_001125402]	chr3:22682992-22683051
AT3G61390	AT3G61390	nucleus		NM_180401	8.66	8.41	8.38	20.63	12.68	8.73	59.34	42.09	29.79	27	55.96	1.92911	0.000754269	ref|Arabidopsis thaliana U-box domain-containing protein 36 (AT3G61390) mRNA, complete cds [NM_180401]	NM_180401	NM_180401	At.34291	825311	AT3G61390	U-box domain-containing protein 36		TC385802	GO:0000151(ubiquitin ligase complex)|GO:0004842(ubiquitin-protein ligase activity)|GO:0016567(protein ubiquitination)	Arabidopsis thaliana U-box domain-containing protein 36 (AT3G61390) mRNA, complete cds [NM_180401]	chr3:22717728-22717787
AT3G62070	AT3G62070	cellular_component		NM_116072	121.51	112.89	115.83	52.11	83.66	69.48	41.64	53.48	16.46	56.84	39.62	-1.15384	0.00618183	ref|Arabidopsis thaliana uncharacterized protein (AT3G62070) mRNA, complete cds [NM_116072]	NM_116072	NM_116072	At.34187	825380	AT3G62070	hypothetical protein		TC376287	GO:0003674(molecular_function)|GO:0005575(cellular_component)|GO:0008150(biological_process)	Arabidopsis thaliana uncharacterized protein (AT3G62070) mRNA, complete cds [NM_116072]	chr3:22984207-22984148
IAA30	AT3G62100	nucleus		DR749800	40.65	38.57	31.67	49.25	29.92	19.65	10.01	10.31	11.4	28.85	26.13	-1.01126	0.0159363	gb|90-L020914-065-003-B12-SeLB MPIZ-ADIS-065d Arabidopsis thaliana cDNA clone 003-B12, mRNA sequence [DR749800]		DR749800	At.50305	825383	IAA30	auxin-responsive protein IAA30			GO:0003700(sequence-specific DNA binding transcription factor activity)|GO:0005634(nucleus)|GO:0009630(gravitropism)|GO:0009733(response to auxin stimulus)|GO:0010262(somatic embryogenesis)|GO:0048364(root development)	90-L020914-065-003-B12-SeLB MPIZ-ADIS-065d Arabidopsis thaliana cDNA clone 003-B12, mRNA sequence [DR749800]	chr3:22995917-22995858
ATERDJ3B	AT3G62600	endoplasmic reticulum lumen		NM_116125	1276.9	1318.83	1386.8	1377.74	1232.55	1349.65	3841.28	2602.25	2794.42	1992.3	3409.82	1.1453	0.000377269	ref|Arabidopsis thaliana DNAJ heat shock family protein (ATERDJ3B) mRNA, complete cds [NM_116125]	NM_116125	NM_116125	At.22914	825434	ATERDJ3B	DNAJ heat shock family protein		TC369410	GO:0005788(endoplasmic reticulum lumen)|GO:0005886(plasma membrane)|GO:0006457(protein folding)|GO:0031072(heat shock protein binding)|GO:0051082(unfolded protein binding)|GO:0052033(pathogen-associated molecular pattern dependent induction by symbiont of host innate immune response)	Arabidopsis thaliana DNAJ heat shock family protein (ATERDJ3B) mRNA, complete cds [NM_116125]	chr3:23151146-23151087
GID1B	AT3G63010	nucleus		NM_116166	155.74	141.61	146.35	141.61	124.92	209.65	496.33	353.79	385.46	269.81	402.24	1.3153	0.000124863	ref|Arabidopsis thaliana putative gibberellin receptor GID1L2 (GID1B) mRNA, complete cds [NM_116166]	NM_116166	NM_116166	At.47986	825476	GID1B	putative gibberellin receptor GID1L2		TC363855	GO:0005515(protein binding)|GO:0005575(cellular_component)|GO:0009739(response to gibberellin stimulus)|GO:0009939(positive regulation of gibberellic acid mediated signaling pathway)|GO:0010325(raffinose family oligosaccharide biosynthetic process)|GO:0010476(gibberellin mediated signaling pathway)|GO:0048444(floral organ morphogenesis)	Arabidopsis thaliana putative gibberellin receptor GID1L2 (GID1B) mRNA, complete cds [NM_116166]	chr3:23290939-23290998
AT3G63380	AT3G63380	integral component of plasma membrane		NM_116203	23.82	24.99	25.21	21.02	36.65	31.92	76.45	52.31	73.14	44.95	89.44	1.30248	0.000635056	ref|Arabidopsis thaliana Ca2+transporting ATPase (AT3G63380) mRNA, complete cds [NM_116203]	NM_116203	NM_116203	At.33936	825513	AT3G63380	Ca2+transporting ATPase		TC358561	GO:0005388(calcium-transporting ATPase activity)|GO:0005516(calmodulin binding)|GO:0006754(ATP biosynthetic process)|GO:0006812(cation transport)|GO:0006816(calcium ion transport)|GO:0008152(metabolic process)|GO:0016020(membrane)	Arabidopsis thaliana Ca2+transporting ATPase (AT3G63380) mRNA, complete cds [NM_116203]	chr3:23407186-23407127
AT4G00700	AT4G00700	integral component of membrane		NM_116295	74.98	84.37	94.28	86.99	68.35	155.92	848.37	489.83	453.39	342.02	722.43	2.60101	0.000331467	ref|Arabidopsis thaliana C2 calcium/lipid-binding and phosphoribosyltransferase C-terminal domain-containing protein (AT4G00700) mRNA, complete cds [NM_116295]	NM_116295	NM_116295	At.3773	828031	AT4G00700	C2 calcium/lipid-binding and phosphoribosyltransferase C-terminal domain-containing protein		TC362632	GO:0003674(molecular_function)|GO:0005575(cellular_component)|GO:0008150(biological_process)	Arabidopsis thaliana C2 calcium/lipid-binding and phosphoribosyltransferase C-terminal domain-containing protein (AT4G00700) mRNA, complete cds [NM_116295]	chr4:289229-289288
CNGC13	AT4G01010	integral component of plasma membrane		NM_116329	38.29	34.01	64.76	25.05	53.54	91.59	161.71	107.02	136.92	101.58	162.94	1.3882	0.000606616	ref|Arabidopsis thaliana cyclic nucleotide-gated channel 13 (CNGC13) mRNA, complete cds [NM_116329]	NM_116329	NM_116329	At.54067	826427	CNGC13	cyclic nucleotide-gated channel 13		NP2704235	GO:0005216(ion channel activity)|GO:0005516(calmodulin binding)|GO:0006811(ion transport)|GO:0016020(membrane)|GO:0030551(cyclic nucleotide binding)|GO:0055085(transmembrane transport)	Arabidopsis thaliana cyclic nucleotide-gated channel 13 (CNGC13) mRNA, complete cds [NM_116329]	chr4:434952-434813
TBL26	AT4G01080	Golgi apparatus		CO048493	25.77	35.92	26.37	37.69	14.85	14.04	90.18	108.72	108.7	61.95	80.11	1.80296	6.62685e-05	gb|tk49b11.b7 Arabidopsis RT-PCR Products (CSHL) Arabidopsis thaliana cDNA clone tk49b11, mRNA sequence [CO048493]		CO048493	At.64667	827902	TBL26	protein trichome birefringence-like 26		TC399611	GO:0005575(cellular_component)|GO:0008150(biological_process)	tk49b11.b7 Arabidopsis RT-PCR Products (CSHL) Arabidopsis thaliana cDNA clone tk49b11, mRNA sequence [CO048493]
AT4G01110	AT4G01110	integral component of membrane		EG420423	169.66	157.8	160.91	139.99	147.25	177.77	364.32	293.69	359.61	249.7	350.59	1.02604	2.77524e-05	gb|AYALL25TR pooled cDNA populations Arabidopsis thaliana cDNA, mRNA sequence [EG420423]		EG420423	At.68764	827897	AT4G01110	hypothetical protein			GO:0003674(molecular_function)|GO:0005575(cellular_component)|GO:0008150(biological_process)	AYALL25TR pooled cDNA populations Arabidopsis thaliana cDNA, mRNA sequence [EG420423]	chr1:028747576-028747620
AT4G01140	AT4G01140	integral component of membrane		NM_116344	28.88	27.05	44.9	42.04	43.75	43.88	9.25	14.09	9.58	29.38	16.08	-1.29317	0.00130934	ref|Arabidopsis thaliana uncharacterized protein (AT4G01140) mRNA, complete cds [NM_116344]	NM_116344	NM_116344	At.3795	828157	AT4G01140	hypothetical protein		TC368326	GO:0003674(molecular_function)|GO:0008150(biological_process)	Arabidopsis thaliana uncharacterized protein (AT4G01140) mRNA, complete cds [NM_116344]	chr4:491086-491027
AT4G01360	AT4G01360	chloroplast		NM_116366	9.96	22.43	60.62	21.21	55.78	69.71	155.98	74.37	68.27	49.51	122.4	1.23603	0.0295892	ref|Arabidopsis thaliana uncharacterized protein (AT4G01360) mRNA, complete cds [NM_116366]	NM_116366	NM_116366	At.34444	827971	AT4G01360	hypothetical protein		TC373043	GO:0003674(molecular_function)|GO:0008150(biological_process)	Arabidopsis thaliana uncharacterized protein (AT4G01360) mRNA, complete cds [NM_116366]	chr4:566114-566173
AT4G01610	AT4G01610	vacuole		NM_116392	2636.28	2889.04	3183.97	2884.43	3181.77	4061.61	7210.26	6042.46	6932.92	5694.12	7713.49	1.09763	9.84112e-06	ref|Arabidopsis thaliana cathepsin B (AT4G01610) mRNA, complete cds [NM_116392]	NM_116392	NM_116392	At.24471	826792	AT4G01610	cathepsin B		TC392003	GO:0004197(cysteine-type endopeptidase activity)|GO:0005773(vacuole)|GO:0005829(cytosol)|GO:0006508(proteolysis)|GO:0008234(cysteine-type peptidase activity)|GO:0050790(regulation of catalytic activity)	Arabidopsis thaliana cathepsin B (AT4G01610) mRNA, complete cds [NM_116392]	chr4:696842-696901
AT4G01700	AT4G01700	cell wall		NM_116400	589.5	525.57	770.55	497.35	512.1	808.1	2596.96	1663.01	1666.7	1269.31	2155.84	1.59952	0.00026265	ref|Arabidopsis thaliana class II chitinase-like protein (AT4G01700) mRNA, complete cds [NM_116400]	NM_116400	NM_116400	At.70176	828131	AT4G01700	class II chitinase-like protein			GO:0004568(chitinase activity)|GO:0005618(cell wall)|GO:0050832(defense response to fungus)	Arabidopsis thaliana class II chitinase-like protein (AT4G01700) mRNA, complete cds [NM_116400]	chr4:732504-732445
WRKY47	AT4G01720	nucleus		NM_116402	137.5	171.44	146.03	140.25	126.68	153.83	372.61	275	343.05	231.05	288.42	1.04915	0.000101483	ref|Arabidopsis thaliana putative WRKY transcription factor 47 (WRKY47) mRNA, complete cds [NM_116402]	NM_116402	NM_116402	At.27833	828001	WRKY47	putative WRKY transcription factor 47		TC379987	GO:0003700(sequence-specific DNA binding transcription factor activity)|GO:0006355(regulation of transcription, DNA-dependent)	Arabidopsis thaliana putative WRKY transcription factor 47 (WRKY47) mRNA, complete cds [NM_116402]	chr4:747949-748008
RGXT2	AT4G01750	Golgi membrane		NM_116405	154.11	168.11	168.53	151.89	171.3	221.96	418.55	314.37	380.61	270.71	395.35	1.04369	8.77014e-05	ref|Arabidopsis thaliana rhamnogalacturonan xylosyltransferase 2 (RGXT2) mRNA, complete cds [NM_116405]	NM_116405	NM_116405	At.3842	827905	RGXT2	rhamnogalacturonan xylosyltransferase 2		TC367580	GO:0005794(Golgi apparatus)|GO:0010306(rhamnogalacturonan II biosynthetic process)|GO:0035252(UDP-xylosyltransferase activity)	Arabidopsis thaliana rhamnogalacturonan xylosyltransferase 2 (RGXT2) mRNA, complete cds [NM_116405]	chr4:758314-758373
RXGT1	AT4G01770			NM_104532	25.79	17.38	25.15	15.7	36.16	69.38	160.39	129.05	159.79	123.27	187.34	2.26608	1.13708e-05	ref|Arabidopsis thaliana rhamnogalacturonan II specific xylosyltransferase (RXGT1) mRNA, complete cds [NM_104532]	NM_104532	NM_104532	At.42755	842108	RXGT1	rhamnogalacturonan II specific xylosyltransferase		TC369656	GO:0005783(endoplasmic reticulum)|GO:0008150(biological_process)|GO:0035252(UDP-xylosyltransferase activity)	Arabidopsis thaliana rhamnogalacturonan II specific xylosyltransferase (RXGT1) mRNA, complete cds [NM_104532]	chr1:21186059-21185903
[truncated: 391 more rows]
